# Supplementary material for: (Z)-1-[(3-Cyano­phen­yl)iminiometh­yl]-2-naphtholate
Source: Acta Crystallogr Sect E Struct Rep Online. 2009 Jun 6;65(Pt 7):o1477. doi: 10.1107/S1600536809020224 (PMC2969241; doi:10.1107/S1600536809020224)
Supplement: Supplementary file 2 [file e-65-o1477-Isup2.hkl]

# 
# h,k,l, Fc-squared, Fo-squared, sigma(Fo-squared) and status flag 
# 
data_I
_shelx_title ' shelxl in P1                     P-1' 
_shelx_refln_list_code          4 
_shelx_F_calc_maximum      154.69 
_exptl_crystal_F_000       283.95 
_reflns_d_resolution_high  0.8108 
 
loop_ 
 _symmetry_equiv_pos_as_xyz 
 'x, y, z' 
 '-x, -y, -z' 
 
_cell_length_a     7.8943 
_cell_length_b     9.1356 
_cell_length_c     9.4933 
_cell_angle_alpha  83.970 
_cell_angle_beta   84.410 
_cell_angle_gamma  82.500 
 
_shelx_F_squared_multiplier     1.000 
 
loop_ 
 _refln_index_h 
 _refln_index_k 
 _refln_index_l 
 _refln_F_squared_calc 
 _refln_F_squared_meas 
 _refln_F_squared_sigma 
 _refln_observed_status 
   2   0   0     5201.58     4742.58     12.77 o 
   3   0   0      182.03      171.88      2.41 o 
   4   0   0        0.36        0.27      1.12 o 
   5   0   0        4.40        5.34      2.01 o 
   6   0   0        6.52       12.71      6.55 o 
   7   0   0      101.73      111.49      7.47 o 
   8   0   0        0.97        0.00      5.30 o 
   9   0   0       11.92       12.90     14.90 o 
  -9   1   0       38.55       51.72      8.97 o 
  -8   1   0        4.72        2.82      5.51 o 
  -7   1   0        3.62        4.81      5.29 o 
  -6   1   0        0.76        0.82      6.07 o 
  -5   1   0        0.70        2.00      3.37 o 
  -4   1   0        3.87        0.27      4.74 o 
  -3   1   0      195.18      180.67      4.57 o 
  -2   1   0     6928.39     7034.29     28.64 o 
  -1   1   0      224.68      196.36      3.38 o 
   1   1   0      921.63      888.05      5.12 o 
   2   1   0        7.53        9.07      1.36 o 
   3   1   0      163.14      146.08      8.99 o 
   4   1   0      416.61      390.87      4.91 o 
   5   1   0        3.37        5.05      4.40 o 
   6   1   0       72.16       64.41      5.73 o 
   7   1   0       10.14       15.51      5.42 o 
   8   1   0        1.96        4.15      5.41 o 
   9   1   0        0.89        0.00      6.03 o 
  -9   2   0        2.46        0.00      7.53 o 
  -8   2   0        2.52        0.00      5.74 o 
  -7   2   0        4.51       10.02      5.47 o 
  -6   2   0        7.09       15.94      5.03 o 
  -5   2   0       17.80       20.05      4.43 o 
  -4   2   0       60.82       58.42      4.27 o 
  -3   2   0      238.71      262.15     10.78 o 
  -2   2   0        1.62        0.00      1.21 o 
  -1   2   0     5897.31     5682.63     21.65 o 
   0   2   0        7.74       10.70      1.27 o 
   1   2   0       62.63       55.60      2.04 o 
   2   2   0      166.23      145.87      3.42 o 
   3   2   0      983.40      989.06      9.17 o 
   4   2   0        6.31        5.65      3.29 o 
   5   2   0       72.93       69.06      4.34 o 
   6   2   0       18.03       16.43      3.13 o 
   7   2   0        0.85        0.00      2.74 o 
   8   2   0        3.04        0.00      7.71 o 
   9   2   0        0.52        0.00      6.42 o 
  -8   3   0        3.78        0.00      5.23 o 
  -7   3   0       12.49        4.32      5.80 o 
  -6   3   0       34.71       36.43     10.86 o 
  -5   3   0       10.43       11.42      4.36 o 
  -4   3   0       76.59       72.89      5.21 o 
  -3   3   0      139.27      126.63      8.06 o 
  -2   3   0       46.96       41.24      3.61 o 
  -1   3   0        5.28        3.39      1.93 o 
   0   3   0        1.44        0.86      1.10 o 
   1   3   0      520.51      481.95     13.38 o 
   2   3   0       43.26       53.61      6.28 o 
   3   3   0       36.20       32.98      2.43 o 
   4   3   0        0.10        0.00      1.66 o 
   5   3   0       36.54       29.81      4.90 o 
   6   3   0       12.29       19.70      3.49 o 
   7   3   0       18.11       18.14      3.75 o 
   8   3   0        0.65        0.00      6.60 o 
   9   3   0       17.75       14.02     13.93 o 
  -8   4   0        1.17        3.31      7.07 o 
  -7   4   0        0.18        0.00      5.99 o 
  -6   4   0        4.24        2.52      5.89 o 
  -5   4   0        0.69        7.16      4.71 o 
  -4   4   0       14.96       14.47      4.75 o 
  -3   4   0       12.33       13.86      2.23 o 
  -2   4   0       35.80       35.59      2.57 o 
  -1   4   0        0.64        0.94      1.53 o 
   0   4   0        1.98        0.85      2.05 o 
   1   4   0      109.13      102.99      3.64 o 
   2   4   0       40.22       45.31      3.35 o 
   3   4   0       60.42       60.80      3.01 o 
   4   4   0       23.49       21.74      2.64 o 
   5   4   0       14.45       19.26      3.83 o 
   6   4   0      108.16      124.75     12.02 o 
   7   4   0       26.94       19.79      4.10 o 
   8   4   0       13.05       12.23      4.64 o 
   9   4   0        3.87       12.01      6.16 o 
  -8   5   0        1.99        3.79      6.19 o 
  -7   5   0        5.83        3.79      7.14 o 
  -6   5   0        0.27        6.39      5.51 o 
  -5   5   0        0.10        1.47      6.15 o 
  -4   5   0        9.51        6.75      7.63 o 
  -3   5   0        0.50        0.00      3.92 o 
  -2   5   0       73.01       67.62      3.40 o 
  -1   5   0        4.59        5.94      2.14 o 
   0   5   0       29.02       32.02      2.31 o 
   1   5   0      173.09      174.82     10.40 o 
   2   5   0       35.39       37.33      2.59 o 
   3   5   0       18.42       20.04      2.65 o 
   4   5   0      197.78      195.11     17.66 o 
   5   5   0       21.57       26.90      6.18 o 
   6   5   0      237.32      221.12     11.47 o 
   7   5   0       58.73       61.68      5.12 o 
   8   5   0       29.95       21.31      4.77 o 
   9   5   0        4.49        0.00      7.88 o 
  -7   6   0        0.39        0.00      6.14 o 
  -6   6   0        0.48        0.00      5.50 o 
  -5   6   0       19.62       23.27      6.27 o 
  -4   6   0       65.39       61.07      6.99 o 
  -3   6   0      205.49      219.94      6.06 o 
  -2   6   0      160.38      178.97      6.32 o 
  -1   6   0        4.16        5.80      2.54 o 
   0   6   0        0.46        3.69      5.99 o 
   1   6   0        5.03        2.15      2.39 o 
   2   6   0       52.47       55.13      2.74 o 
   3   6   0       48.29       42.17      6.25 o 
   4   6   0      647.34      618.27     23.52 o 
   5   6   0      464.01      489.94     11.20 o 
   6   6   0      141.31      127.09     13.27 o 
   7   6   0       72.80       73.84      8.10 o 
   8   6   0        1.90        1.29      5.45 o 
  -6   7   0       11.14       19.96     16.72 o 
  -5   7   0       50.21       59.06      8.39 o 
  -4   7   0       18.40       16.38      6.14 o 
  -3   7   0       15.62       16.54      4.00 o 
  -2   7   0        0.13        0.00      4.27 o 
  -1   7   0       11.03       16.58      3.43 o 
   0   7   0        4.02        5.80      2.73 o 
   1   7   0       61.27       59.24      3.56 o 
   2   7   0      590.66      543.70     26.55 o 
   3   7   0       43.50       43.39      5.68 o 
   4   7   0      236.19      247.43      9.21 o 
   5   7   0      135.47      148.19      7.91 o 
   6   7   0        5.92        4.83      5.22 o 
   7   7   0        0.11        5.56      6.28 o 
   8   7   0        5.06        0.00      6.52 o 
  -5   8   0        0.09        1.28      6.13 o 
  -4   8   0       12.72        9.64      5.15 o 
  -3   8   0        0.44        4.23      4.64 o 
  -2   8   0        0.44        0.96      3.07 o 
  -1   8   0       52.14       55.06      9.64 o 
   0   8   0        0.51        0.30      3.38 o 
   1   8   0       27.74       24.47      3.54 o 
   2   8   0       38.43       28.50      4.77 o 
   3   8   0       86.42       83.00      6.85 o 
   4   8   0       45.73       48.19      6.96 o 
   5   8   0        2.27        3.37      5.72 o 
   6   8   0        1.16        3.13      6.17 o 
   7   8   0        0.68        5.37      5.71 o 
  -4   9   0        0.50        7.44      5.93 o 
  -3   9   0        6.18        3.14      5.17 o 
  -2   9   0        0.02        0.00      3.61 o 
  -1   9   0        6.72        6.19      3.71 o 
   0   9   0        7.84        5.77      3.60 o 
   1   9   0       78.31       74.46     16.75 o 
   2   9   0        4.13        0.00      5.33 o 
   3   9   0        1.03        0.00      5.10 o 
   4   9   0        6.62       13.56      6.13 o 
   5   9   0        0.20        0.63     10.90 o 
   6   9   0        7.03       12.01      7.65 o 
  -3  10   0        0.90        1.08      7.35 o 
  -2  10   0        0.15        2.30      5.64 o 
  -1  10   0        0.88        1.02      5.28 o 
   0  10   0        1.81        0.00      5.17 o 
   1  10   0        7.68        1.55      5.01 o 
   2  10   0        7.15        6.51      5.67 o 
   3  10   0        3.20        8.21     11.47 o 
   4  10   0        0.83        0.00      5.75 o 
   5  10   0        0.85        0.00      5.60 o 
   0  11   0        1.35        0.00      5.96 o 
   1  11   0        8.18       20.47     20.38 o 
   2  11   0        0.03        6.91      6.10 o 
  -2 -11   1        4.50        7.15      6.93 o 
  -1 -11   1        0.00        0.00      8.86 o 
  -5 -10   1        6.80       12.20      7.94 o 
  -4 -10   1       22.49       37.41      8.53 o 
  -3 -10   1        0.32        0.00      5.30 o 
  -2 -10   1        0.46        1.90      5.22 o 
  -1 -10   1        5.44        0.00      5.62 o 
   0 -10   1       25.04       41.13      8.29 o 
   1 -10   1       43.29       56.55      8.75 o 
   2 -10   1        3.90        0.07      7.01 o 
   3 -10   1        0.07        8.14     10.01 o 
  -6  -9   1       35.95       48.23      9.58 o 
  -5  -9   1        0.89        0.60      5.18 o 
  -4  -9   1       10.60        8.16      5.88 o 
  -3  -9   1        1.81       11.32     12.88 o 
  -2  -9   1       43.58       46.19      7.19 o 
  -1  -9   1       40.46       40.24      7.37 o 
   0  -9   1        0.18        0.61      8.12 o 
   1  -9   1        4.59       10.01      8.86 o 
   2  -9   1       19.90       20.06      4.57 o 
   3  -9   1        4.84        1.14      4.60 o 
   4  -9   1        0.17        0.81      5.84 o 
  -7  -8   1       22.85       22.69      7.84 o 
  -6  -8   1       11.65       21.31      7.83 o 
  -5  -8   1        0.82        0.00      5.14 o 
  -4  -8   1        9.75        4.31      5.55 o 
  -3  -8   1       59.14       60.89      6.21 o 
  -2  -8   1      391.73      349.34     10.19 o 
  -1  -8   1      225.54      239.60     19.56 o 
   0  -8   1      468.34      434.81     20.86 o 
   1  -8   1        0.04        4.38      3.08 o 
   2  -8   1       15.18       11.67      3.90 o 
   3  -8   1        8.36        0.00      3.43 o 
   4  -8   1        0.01        2.59      5.33 o 
   5  -8   1        7.26        0.66      6.32 o 
  -8  -7   1        0.57        9.71      9.99 o 
  -7  -7   1        1.95        1.36      5.46 o 
  -6  -7   1        0.13        0.00      4.78 o 
  -5  -7   1       22.99       32.18      6.07 o 
  -4  -7   1      143.33      137.17     10.11 o 
  -3  -7   1      676.87      720.61     14.31 o 
  -2  -7   1      364.38      360.78     14.23 o 
  -1  -7   1       47.68       57.61      5.48 o 
   0  -7   1       98.54       98.78      4.34 o 
   1  -7   1        1.69        4.68      3.29 o 
   2  -7   1        2.77        0.00      3.89 o 
   3  -7   1        0.13        0.00      3.34 o 
   4  -7   1       24.95       21.66      6.00 o 
   5  -7   1        7.22        7.27      6.17 o 
   6  -7   1        5.93        0.30      8.01 o 
  -8  -6   1        0.06        2.55      5.55 o 
  -7  -6   1        0.00        0.00      6.25 o 
  -6  -6   1        8.20       12.58      5.61 o 
  -5  -6   1       70.33       79.27     14.92 o 
  -4  -6   1       53.55       51.13      5.58 o 
  -3  -6   1       81.45       82.54      5.86 o 
  -2  -6   1      256.21      235.07      7.12 o 
  -1  -6   1       49.12       42.16      2.38 o 
   0  -6   1        0.75        1.08      1.98 o 
   1  -6   1       71.17       76.50      4.17 o 
   2  -6   1        0.60        0.00      2.32 o 
   3  -6   1       51.15       42.87      5.55 o 
   4  -6   1        0.05       14.95      5.29 o 
   5  -6   1        0.58        1.78      4.48 o 
   6  -6   1        0.68        4.61      7.33 o 
   7  -6   1        0.23        4.03      6.40 o 
  -8  -5   1       13.06       23.67      6.87 o 
  -7  -5   1        8.68        6.40      3.46 o 
  -6  -5   1       13.94       11.98      3.54 o 
  -5  -5   1       58.49       59.27      3.50 o 
  -4  -5   1       92.25       80.87      8.80 o 
  -3  -5   1        7.23       11.67      3.24 o 
  -2  -5   1        0.01        0.00      0.79 o 
  -1  -5   1       18.55       18.77      1.55 o 
   0  -5   1       63.48       64.10      2.71 o 
   1  -5   1       46.70       45.99      2.97 o 
   2  -5   1       42.73       44.23      3.92 o 
   3  -5   1        1.12        6.14      2.91 o 
   4  -5   1        3.90        1.32      2.54 o 
   5  -5   1        0.32        0.00      3.69 o 
   6  -5   1        9.12       15.09      6.00 o 
   7  -5   1        9.60        4.26      7.73 o 
   8  -5   1        3.34        4.65      6.15 o 
  -8  -4   1       19.99       24.45      4.87 o 
  -7  -4   1       32.47       33.35      6.89 o 
  -6  -4   1        2.00        1.45      2.78 o 
  -5  -4   1        3.46        8.32      2.71 o 
  -4  -4   1        2.02        3.77      3.46 o 
  -3  -4   1       27.31       31.57      3.80 o 
  -2  -4   1        9.27        9.95      2.74 o 
  -1  -4   1        0.25        0.00      0.82 o 
   0  -4   1        8.85        7.95      1.53 o 
   1  -4   1      167.34      146.45      4.27 o 
   2  -4   1        9.55       13.35      2.17 o 
   3  -4   1       28.85       27.35      4.30 o 
   4  -4   1        2.43        3.68      3.87 o 
   5  -4   1      151.16      120.72      8.15 o 
   6  -4   1        5.95        4.63      5.45 o 
   7  -4   1        4.55        0.23      4.33 o 
   8  -4   1        0.71        7.46      7.04 o 
  -9  -3   1        0.12        2.12      5.48 o 
  -8  -3   1        0.30        0.00      6.40 o 
  -7  -3   1        3.29        1.85      3.31 o 
  -6  -3   1        0.34        2.18      2.77 o 
  -5  -3   1       12.61       15.56      2.91 o 
  -4  -3   1       98.93      100.56      3.29 o 
  -3  -3   1        0.94        1.83      2.47 o 
  -2  -3   1       43.78       38.65      6.83 o 
  -1  -3   1      333.26      340.22     10.75 o 
   0  -3   1      188.91      169.35      3.66 o 
   1  -3   1      403.38      403.86      4.50 o 
   2  -3   1       17.42        9.46      4.74 o 
   3  -3   1     1214.50     1231.84     26.40 o 
   4  -3   1       35.04       35.23      4.70 o 
   5  -3   1      115.61      102.78     21.73 o 
   6  -3   1      131.25      111.63      7.31 o 
   7  -3   1        0.39        0.00      5.10 o 
   8  -3   1        3.26       22.50     14.28 o 
  -9  -2   1        1.19        4.77      8.17 o 
  -8  -2   1        0.24        6.48      7.37 o 
  -7  -2   1        0.27        1.72      3.06 o 
  -6  -2   1        9.41        9.22      3.07 o 
  -5  -2   1      252.77      253.39      6.25 o 
  -4  -2   1       79.46       87.22      3.30 o 
  -3  -2   1      645.21      659.79      6.96 o 
  -2  -2   1      831.40      820.28      5.43 o 
  -1  -2   1      806.03      768.15      7.31 o 
   0  -2   1       86.60       73.16      2.23 o 
   1  -2   1        9.35       12.48      1.57 o 
   2  -2   1      552.74      487.88     10.67 o 
   3  -2   1       30.72       32.76      1.82 o 
   4  -2   1     2727.70     2555.79     39.27 o 
   5  -2   1       34.34       35.68      5.01 o 
   6  -2   1       91.20       99.01     13.50 o 
   7  -2   1        3.25        0.00      4.73 o 
   8  -2   1        0.15        0.00      6.68 o 
   9  -2   1        1.96       10.39      7.19 o 
  -9  -1   1        0.01        5.63      6.35 o 
  -8  -1   1        0.91        6.49      5.72 o 
  -7  -1   1       88.53      100.91     16.43 o 
  -6  -1   1       13.47        7.96      4.42 o 
  -5  -1   1      644.43      638.87      7.70 o 
  -4  -1   1       11.65       14.90      2.74 o 
  -3  -1   1       17.01       18.34      1.77 o 
  -2  -1   1       17.70       14.83      1.87 o 
  -1  -1   1      103.11       82.90      1.08 o 
   0  -1   1     2911.82     2488.72      6.15 o 
   1  -1   1      298.24      268.63      2.77 o 
   2  -1   1    23929.35    22305.64     31.66 o 
   3  -1   1       17.36       15.88      1.80 o 
   4  -1   1     1786.51     1670.69     33.70 o 
   5  -1   1       91.70       99.92      6.03 o 
   6  -1   1        5.19       10.19      4.53 o 
   7  -1   1        4.42        0.00      6.78 o 
   8  -1   1        2.08        4.49      5.22 o 
   9  -1   1        7.13        4.11      6.36 o 
  -9   0   1       26.71       18.09      7.07 o 
  -8   0   1        0.66        8.28      7.65 o 
  -7   0   1       98.61       96.15     11.57 o 
  -6   0   1       37.33       40.52      5.35 o 
  -5   0   1       15.65       10.71      2.13 o 
  -4   0   1       20.58       21.83      2.51 o 
  -3   0   1        3.29        5.70      1.55 o 
  -2   0   1     1297.14     1239.51      6.76 o 
  -1   0   1     1147.56     1021.23      3.64 o 
   1   0   1      143.32      131.14      3.83 o 
   2   0   1      116.08      124.65      3.27 o 
   3   0   1      322.49      329.85      4.49 o 
   4   0   1        1.06        0.63      1.38 o 
   5   0   1        4.62       10.72      4.12 o 
   6   0   1       66.59       65.89      9.47 o 
   7   0   1        9.72       23.83      5.59 o 
   8   0   1       12.91       15.19      6.29 o 
   9   0   1        0.50        7.58      6.45 o 
  -9   1   1        1.79        3.01      6.65 o 
  -8   1   1        3.40       11.48      7.02 o 
  -7   1   1        4.96        4.00      4.72 o 
  -6   1   1       30.56       35.86      5.96 o 
  -5   1   1       16.74       26.33      4.85 o 
  -4   1   1       69.30       51.62      5.65 o 
  -3   1   1      107.61      104.15      5.61 o 
  -2   1   1      252.17      231.43      6.27 o 
  -1   1   1      511.36      471.44      6.77 o 
   1   1   1     2849.18     2484.49      7.68 o 
   2   1   1       94.54       83.35      3.57 o 
   3   1   1        4.74        7.99      1.39 o 
   4   1   1       15.15       15.02      1.89 o 
   5   1   1      283.78      295.98     16.43 o 
   6   1   1        2.75        4.30      5.03 o 
   7   1   1       46.13       47.37      6.45 o 
   8   1   1        1.31        3.88      5.67 o 
   9   1   1        0.28        2.99     10.78 o 
  -9   2   1        3.27        0.00      6.02 o 
  -8   2   1        5.73        6.30      9.34 o 
  -7   2   1        0.54        8.89      8.34 o 
  -6   2   1        8.97       15.86     10.09 o 
  -5   2   1       18.25       24.94      4.72 o 
  -4   2   1      191.36      221.90      8.19 o 
  -3   2   1      110.81       95.29      6.34 o 
  -2   2   1      109.89      103.10      2.15 o 
  -1   2   1      379.40      406.39      4.95 o 
   0   2   1      271.56      245.90      2.76 o 
   1   2   1       16.17       20.00      1.92 o 
   2   2   1      171.56      196.63      2.96 o 
   3   2   1       49.86       45.13      2.26 o 
   4   2   1       45.53       50.93      3.49 o 
   5   2   1       20.91       27.75      2.76 o 
   6   2   1        0.26        3.05      3.84 o 
   7   2   1        0.78        0.00      2.75 o 
   8   2   1        2.11        2.26      4.73 o 
   9   2   1       13.27        7.64      8.16 o 
  -8   3   1        0.18        2.39      5.68 o 
  -7   3   1        6.81        7.14      5.78 o 
  -6   3   1        0.01        0.00      4.80 o 
  -5   3   1       18.08       23.99      6.19 o 
  -4   3   1        2.23        3.03      3.96 o 
  -3   3   1       47.96       56.19      4.34 o 
  -2   3   1       61.53       61.17      4.17 o 
  -1   3   1      170.78      162.57      2.90 o 
   0   3   1      969.49     1173.81      9.51 o 
   1   3   1      113.61      133.81      2.49 o 
   2   3   1       10.83       12.12      1.85 o 
   3   3   1       11.13       11.10      2.03 o 
   4   3   1        1.69        1.47      1.81 o 
   5   3   1       73.98       74.51      3.89 o 
   6   3   1        8.66        0.00      3.30 o 
   7   3   1        6.83        8.10      4.01 o 
   8   3   1       32.10       25.31      4.51 o 
   9   3   1        3.42        0.00      5.41 o 
  -8   4   1        0.04        2.28      5.64 o 
  -7   4   1        1.68        0.00      5.93 o 
  -6   4   1        9.21        8.34      6.13 o 
  -5   4   1       28.63       27.34      6.87 o 
  -4   4   1        1.13        3.33      8.35 o 
  -3   4   1        4.44        2.43      3.76 o 
  -2   4   1      179.61      187.81      3.80 o 
  -1   4   1       27.99       27.36      2.25 o 
   0   4   1      363.70      359.98      5.37 o 
   1   4   1      267.48      317.75      4.37 o 
   2   4   1      409.85      418.84      8.58 o 
   3   4   1       57.86       52.27      4.18 o 
   4   4   1       27.11       27.54      2.95 o 
   5   4   1        0.37        4.80      3.71 o 
   6   4   1       17.80       18.14      4.29 o 
   7   4   1        0.32        1.33      3.02 o 
   8   4   1      163.58      161.56      7.88 o 
   9   4   1       25.20       23.63      6.53 o 
  -8   5   1        4.75       20.14     20.07 o 
  -7   5   1        3.07        4.33      6.99 o 
  -6   5   1        6.79        4.26      5.16 o 
  -5   5   1        5.04        4.76      5.71 o 
  -4   5   1        5.25       10.66      5.07 o 
  -3   5   1       70.81       74.71      5.81 o 
  -2   5   1      233.03      246.47      8.78 o 
  -1   5   1     1304.04     1436.38     11.37 o 
   0   5   1      769.82      783.73     18.84 o 
   1   5   1      133.90      153.13      5.69 o 
   2   5   1        3.61        4.99      1.94 o 
   3   5   1       29.26       28.99      3.25 o 
   4   5   1        0.15        4.44      2.41 o 
   5   5   1       34.16       43.44      4.98 o 
   6   5   1      376.59      401.73     10.39 o 
   7   5   1      107.57      111.72      6.12 o 
   8   5   1       60.32       57.72      5.75 o 
  -7   6   1        0.01        0.00      6.45 o 
  -6   6   1        0.01        0.00      5.27 o 
  -5   6   1        0.72        0.00      7.12 o 
  -4   6   1       12.55       17.61      5.25 o 
  -3   6   1      142.02      134.11     15.10 o 
  -2   6   1       34.74       38.19      4.76 o 
  -1   6   1       48.50       49.52      3.49 o 
   0   6   1       13.51       15.22      2.83 o 
   1   6   1        0.63        0.68      1.90 o 
   2   6   1        0.92        0.00      2.16 o 
   3   6   1      169.74      174.44      6.32 o 
   4   6   1      314.75      327.21      7.61 o 
   5   6   1       39.21       39.15      5.38 o 
   6   6   1       43.86       39.06      4.33 o 
   7   6   1       56.87       53.82      7.94 o 
   8   6   1        1.11        4.30      7.91 o 
  -6   7   1        0.53        0.00      5.38 o 
  -5   7   1        8.20        9.84     14.80 o 
  -4   7   1        5.99        2.07      4.80 o 
  -3   7   1        6.83        5.63      3.58 o 
  -2   7   1       49.37       47.31      4.28 o 
  -1   7   1       32.18       33.11      5.17 o 
   0   7   1        0.03        0.00      3.89 o 
   1   7   1       79.51       86.53      4.25 o 
   2   7   1       25.59       23.35      3.21 o 
   3   7   1      159.10      162.23      5.23 o 
   4   7   1      137.84      136.48      6.79 o 
   5   7   1       42.79       46.79      4.14 o 
   6   7   1       18.62       11.34      5.74 o 
   7   7   1        0.39        6.12      5.46 o 
   8   7   1        0.89        5.80      6.68 o 
  -5   8   1        6.67        9.66      7.08 o 
  -4   8   1        3.79        0.00      4.98 o 
  -3   8   1        7.85       16.04      7.97 o 
  -2   8   1        2.38        9.47      6.78 o 
  -1   8   1        2.82       11.23      3.74 o 
   0   8   1        2.49        3.50      3.43 o 
   1   8   1        7.11        8.45      3.10 o 
   2   8   1        8.47        9.81      3.72 o 
   3   8   1       75.41       66.50      9.39 o 
   4   8   1        8.39       16.29      5.55 o 
   5   8   1        0.32        0.53      5.55 o 
   6   8   1        0.59        7.95      5.90 o 
   7   8   1        0.02        0.00      6.27 o 
  -4   9   1        0.45        0.53     12.98 o 
  -3   9   1        0.83        0.00      4.75 o 
  -2   9   1        8.12        6.52      4.08 o 
  -1   9   1        0.19        0.00      3.11 o 
   0   9   1        0.32        0.00      2.93 o 
   1   9   1        0.09        2.65      3.25 o 
   2   9   1       17.67       18.91      5.09 o 
   3   9   1       15.41       24.54      5.67 o 
   4   9   1        0.12        0.96      4.14 o 
   5   9   1        7.25        8.55      6.12 o 
   6   9   1        1.36       18.15     10.47 o 
  -3  10   1        1.13        0.00      5.51 o 
  -2  10   1        1.39        1.18      4.18 o 
  -1  10   1        0.08        0.00      3.87 o 
   0  10   1        4.02        2.67      5.74 o 
   1  10   1        0.51        5.55      7.06 o 
   2  10   1        0.00        6.17      5.14 o 
   3  10   1       12.75       16.17      6.12 o 
   4  10   1        3.71        7.91      5.60 o 
   5  10   1       13.85       24.25      6.87 o 
   0  11   1        0.01        0.00      6.71 o 
   1  11   1        0.44        0.00      7.03 o 
   2  11   1        8.71        8.42     14.52 o 
   3  11   1        8.64        0.70      5.58 o 
  -4 -10   2       11.63        9.60      6.89 o 
  -3 -10   2        3.63        8.19      6.57 o 
  -2 -10   2       23.20       31.41      7.98 o 
  -1 -10   2        0.44        0.00      6.50 o 
   0 -10   2        8.08       12.98      6.75 o 
   1 -10   2        6.95        6.44      7.17 o 
   2 -10   2        9.29       12.78     11.96 o 
  -6  -9   2        5.14       20.02     19.02 o 
  -5  -9   2       38.65       49.19      7.89 o 
  -4  -9   2       15.18        7.99      5.70 o 
  -3  -9   2        0.01        7.50      5.88 o 
  -2  -9   2        9.44        9.26      7.09 o 
  -1  -9   2        5.97        0.31      8.01 o 
   0  -9   2      214.46      220.76     10.66 o 
   1  -9   2      134.28      141.42      9.85 o 
   2  -9   2      175.28      212.65     21.10 o 
   3  -9   2        6.06        1.71      4.83 o 
   4  -9   2       15.18       24.20     25.99 o 
  -7  -8   2       21.08       23.47      7.41 o 
  -6  -8   2        0.68        8.28      6.66 o 
  -5  -8   2        0.21        0.00      4.87 o 
  -4  -8   2        3.47        0.00      6.30 o 
  -3  -8   2        0.24        0.00      8.43 o 
  -2  -8   2       30.42       35.28      6.65 o 
  -1  -8   2      286.91      302.82     10.70 o 
   0  -8   2       65.86       62.64      6.33 o 
   1  -8   2       19.28       21.46      3.67 o 
   2  -8   2       46.53       41.79      4.75 o 
   3  -8   2        0.54        3.98      3.75 o 
   4  -8   2        4.29        2.15      5.40 o 
   5  -8   2        0.00       12.95     13.68 o 
  -7  -7   2        8.30        6.85      6.29 o 
  -6  -7   2        1.51        3.40      9.78 o 
  -5  -7   2        3.04       12.48      6.39 o 
  -4  -7   2        1.82        8.86      5.34 o 
  -3  -7   2       15.47        6.47      6.30 o 
  -2  -7   2        3.34        1.94      4.33 o 
  -1  -7   2       55.11       50.04      5.97 o 
   0  -7   2       52.21       50.46      4.03 o 
   1  -7   2       12.36        8.97      3.25 o 
   2  -7   2        3.49       12.29      3.76 o 
   3  -7   2       15.69       24.48     13.00 o 
   4  -7   2        0.95        8.12     12.49 o 
   5  -7   2       19.86       18.18      6.00 o 
   6  -7   2        2.72        8.29      6.41 o 
  -8  -6   2        3.19        1.96      6.52 o 
  -7  -6   2        0.07        5.39      6.15 o 
  -6  -6   2       25.58       24.58      6.18 o 
  -5  -6   2        7.91       15.26      6.19 o 
  -4  -6   2       70.59       63.28      6.22 o 
  -3  -6   2       25.07       27.28      6.00 o 
  -2  -6   2        0.04        4.32      4.00 o 
   0  -6   2        3.78        4.21      5.22 o 
   1  -6   2        5.10        3.47      2.61 o 
   2  -6   2        3.55        3.65      3.56 o 
   3  -6   2        4.89        8.81      3.68 o 
   4  -6   2       26.55       12.33      8.60 o 
   5  -6   2        0.07        6.07      5.16 o 
   6  -6   2        0.84        4.98      5.38 o 
   7  -6   2        0.32        8.02     11.83 o 
  -8  -5   2        0.48        0.00      6.10 o 
  -7  -5   2        2.95        5.23      5.36 o 
  -6  -5   2       17.44       19.49      5.12 o 
  -5  -5   2       28.89       34.05      7.60 o 
  -4  -5   2       41.67       51.87      7.15 o 
  -3  -5   2        2.51        5.98      4.09 o 
  -2  -5   2        9.00       16.33      3.67 o 
  -1  -5   2        4.44        3.30      3.17 o 
   0  -5   2      101.46      107.77      4.39 o 
   1  -5   2        4.62        1.35      2.32 o 
   2  -5   2        5.04        2.09      3.21 o 
   3  -5   2        7.31        8.53      3.76 o 
   4  -5   2        0.02        7.73      2.97 o 
   5  -5   2        5.35        0.14      7.20 o 
   6  -5   2        0.01        0.00      4.35 o 
   7  -5   2       37.15       30.60      8.20 o 
  -9  -4   2        0.18        0.00      9.19 o 
  -8  -4   2        2.41        4.79      4.94 o 
  -7  -4   2        0.03        0.00      3.64 o 
  -6  -4   2        1.68        3.13      3.47 o 
  -5  -4   2        0.46        0.00      1.97 o 
  -4  -4   2        5.93        3.84      2.04 o 
  -3  -4   2      154.50      148.91      8.29 o 
  -2  -4   2      184.43      220.94      6.61 o 
  -1  -4   2       37.09       32.75      4.99 o 
   0  -4   2       10.83       12.16      1.66 o 
   1  -4   2       28.45       29.49      3.13 o 
   2  -4   2       67.17       63.84      3.34 o 
   3  -4   2       99.03       93.55      3.97 o 
   4  -4   2        4.86       12.61      2.96 o 
   5  -4   2       68.58       51.44      6.47 o 
   6  -4   2       32.81       26.94      8.20 o 
   7  -4   2       22.10       26.39      6.87 o 
   8  -4   2       61.56       51.41      8.68 o 
  -9  -3   2        0.96       10.80     11.26 o 
  -8  -3   2        2.47        2.34      4.78 o 
  -7  -3   2        1.02        1.52      2.92 o 
  -6  -3   2        0.17        6.09      6.11 o 
  -5  -3   2        3.90        2.92      2.63 o 
  -4  -3   2        0.14        0.00      1.72 o 
  -3  -3   2      877.75      887.41      7.23 o 
  -2  -3   2        4.89        6.59      2.26 o 
  -1  -3   2     2641.37     2676.00     39.05 o 
   0  -3   2      264.56      266.42      4.73 o 
   1  -3   2      148.25      134.91      2.97 o 
   2  -3   2       34.53       33.37      2.39 o 
   3  -3   2      127.37      113.31      4.98 o 
   4  -3   2      169.71      152.50      7.68 o 
   5  -3   2        2.74        7.12      4.54 o 
   6  -3   2      488.51      495.52     13.02 o 
   7  -3   2        5.30        7.70      5.96 o 
   8  -3   2       51.26       39.99      7.40 o 
  -9  -2   2        0.19        2.86      6.69 o 
  -8  -2   2        0.51        0.00      7.35 o 
  -7  -2   2        2.10        7.71      3.51 o 
  -6  -2   2        1.68        5.61      2.92 o 
  -5  -2   2      209.54      200.59      4.98 o 
  -4  -2   2      154.03      154.69      4.78 o 
  -3  -2   2     1698.56     1903.89     16.33 o 
  -2  -2   2        4.63        9.03      1.88 o 
  -1  -2   2      159.06      176.61      2.34 o 
   0  -2   2      155.64      154.07      5.25 o 
   1  -2   2       12.76       13.03      1.69 o 
   2  -2   2      415.17      446.88      6.17 o 
   3  -2   2      383.17      342.41      6.84 o 
   4  -2   2     1431.11     1421.25     35.37 o 
   5  -2   2        0.07        2.67      3.56 o 
   6  -2   2      249.97      254.77     10.16 o 
   7  -2   2       22.56       27.16      5.59 o 
   8  -2   2        6.27        4.51      6.20 o 
   9  -2   2        1.81       11.62     16.51 o 
  -9  -1   2        0.39        4.55      5.83 o 
  -8  -1   2        5.58        5.87      5.05 o 
  -7  -1   2       36.74       34.49      7.10 o 
  -6  -1   2        0.58        6.14      6.60 o 
  -5  -1   2       69.15       66.97      3.80 o 
  -4  -1   2       88.22       86.44      3.56 o 
  -3  -1   2       19.63       26.72      2.28 o 
  -2  -1   2      373.88      416.19      4.57 o 
  -1  -1   2       38.38       35.62      3.40 o 
   0  -1   2     1440.03     1397.82     19.85 o 
   1  -1   2     1795.37     1736.24      8.86 o 
   2  -1   2     1812.20     1634.83     15.36 o 
   3  -1   2       26.77       20.39      2.64 o 
   4  -1   2        8.56        7.51      3.96 o 
   5  -1   2       13.79       16.84      5.71 o 
   6  -1   2        2.95       19.96     10.71 o 
   7  -1   2        1.55        2.85      4.46 o 
   8  -1   2       10.70       17.11     14.03 o 
   9  -1   2        7.13       14.96     15.72 o 
  -9   0   2        0.03        2.04     11.88 o 
  -8   0   2       17.65       28.13      8.65 o 
  -7   0   2        7.45       15.92      8.66 o 
  -6   0   2        3.18        1.94      3.90 o 
  -5   0   2        1.01        1.40      4.07 o 
  -4   0   2      133.78      131.27      5.89 o 
  -3   0   2       74.36       73.07      3.24 o 
  -2   0   2        0.05        0.17      1.50 o 
  -1   0   2      283.35      273.54      3.52 o 
   0   0   2     1433.57     1406.76      7.05 o 
   1   0   2      882.63      838.76     10.80 o 
   2   0   2        5.74        8.99      1.62 o 
   3   0   2       33.55       31.42      1.93 o 
   4   0   2        5.56        8.97      2.95 o 
   5   0   2        2.77        2.83      1.87 o 
   6   0   2        1.25        5.42      3.21 o 
   7   0   2       34.98       45.74     11.29 o 
   8   0   2        3.18        8.66      6.39 o 
   9   0   2        6.46        5.14      9.55 o 
  -9   1   2       12.56       10.19      6.89 o 
  -8   1   2       11.30        1.80      5.56 o 
  -7   1   2       10.41       15.06      5.85 o 
  -6   1   2        3.52        3.98      4.42 o 
  -5   1   2        1.81        4.87      2.76 o 
  -4   1   2        6.94        6.31      2.29 o 
  -3   1   2        1.86        2.11      2.99 o 
  -2   1   2      423.19      411.02      9.53 o 
  -1   1   2       12.71       16.56      1.71 o 
   0   1   2       83.21       83.97      2.96 o 
   1   1   2     2043.99     1876.39      9.43 o 
   2   1   2      100.12       91.25      5.47 o 
   3   1   2        1.18        0.51      1.42 o 
   4   1   2      112.56      128.81      4.11 o 
   5   1   2       34.02       43.08      6.94 o 
   6   1   2        1.71        3.64      2.79 o 
   7   1   2        1.86        7.37      5.36 o 
   8   1   2        0.05        0.00      6.13 o 
   9   1   2        0.31        0.00      8.38 o 
  -9   2   2        5.70       11.04      7.54 o 
  -8   2   2        0.03        0.00      5.88 o 
  -7   2   2        0.13        1.52      7.48 o 
  -6   2   2        0.35        0.00      5.11 o 
  -5   2   2       41.50       46.84      5.67 o 
  -4   2   2       10.07       27.71      7.04 o 
  -3   2   2      429.07      413.06      9.22 o 
  -2   2   2      187.91      187.89      4.44 o 
  -1   2   2      135.24      142.01      2.86 o 
   0   2   2      264.13      288.79      4.85 o 
   1   2   2      160.68      143.79      2.30 o 
   2   2   2      871.35        0.00      1.05 o 
   3   2   2      383.01      390.26      4.84 o 
   4   2   2        9.07       15.05      2.21 o 
   5   2   2       42.13       45.91      3.33 o 
   6   2   2        3.91        4.62      2.80 o 
   7   2   2       19.64       20.20      3.80 o 
   8   2   2        0.01        4.60      5.86 o 
   9   2   2        0.80        3.75      5.75 o 
  -8   3   2        3.14        0.00      6.30 o 
  -7   3   2        3.93        0.00      5.77 o 
  -6   3   2        0.59        5.60      5.09 o 
  -5   3   2        8.47        1.78      4.88 o 
  -4   3   2       14.36       14.18      5.03 o 
  -3   3   2       93.42      102.62      7.05 o 
  -2   3   2      134.79      137.75      3.27 o 
  -1   3   2        4.42        5.69      1.51 o 
   0   3   2      112.44      126.05      3.96 o 
   1   3   2      127.00      113.01      3.37 o 
   2   3   2      189.12      172.11      4.30 o 
   3   3   2      632.11      696.71      8.34 o 
   4   3   2      452.64      463.41     13.46 o 
   5   3   2        0.21        0.78      2.29 o 
   6   3   2        3.11        3.03      7.52 o 
   7   3   2        0.04        0.00      2.89 o 
   8   3   2        0.37        4.51      3.31 o 
   9   3   2        2.47       14.14     10.83 o 
  -8   4   2       16.33       12.55      7.40 o 
  -7   4   2        8.98       14.65      8.88 o 
  -6   4   2       35.82       33.03      6.87 o 
  -5   4   2       14.44       19.82      6.00 o 
  -4   4   2       74.04       92.08      6.31 o 
  -3   4   2       11.17       14.14      3.56 o 
  -2   4   2        1.29        0.00      1.84 o 
  -1   4   2      135.47      137.81      3.61 o 
   0   4   2      120.50      127.60      3.25 o 
   1   4   2     1868.32     2220.03     12.49 o 
   2   4   2     1027.27     1074.57     15.11 o 
   3   4   2      300.36      348.04      6.68 o 
   4   4   2      100.91      103.89      4.88 o 
   5   4   2        4.81        6.24      2.86 o 
   6   4   2        0.00        0.00      3.79 o 
   7   4   2        6.29        3.74      3.29 o 
   8   4   2       85.42       87.58      5.81 o 
   9   4   2        9.85       10.92      6.65 o 
  -7   5   2        7.13        0.59      7.43 o 
  -6   5   2        0.70        4.11      7.14 o 
  -5   5   2        4.55        8.29      5.64 o 
  -4   5   2        0.97        3.77      4.18 o 
  -3   5   2        5.05        5.58      2.92 o 
  -2   5   2       17.16       19.31      2.85 o 
  -1   5   2       34.25       47.65      3.06 o 
   0   5   2        9.47       11.98      2.41 o 
   1   5   2       76.35       74.34      6.92 o 
   2   5   2       64.00       62.96      2.84 o 
   3   5   2        0.97        3.10      2.18 o 
   4   5   2        4.06        4.91      2.77 o 
   5   5   2      117.47      120.24      4.81 o 
   6   5   2       54.05       52.49      4.30 o 
   7   5   2       71.51       71.21      6.83 o 
   8   5   2        3.04        4.41      4.76 o 
   9   5   2        4.04        0.00      6.09 o 
  -7   6   2        2.76        0.18      6.45 o 
  -6   6   2        0.27        2.18      5.82 o 
  -5   6   2        2.53        0.00      5.19 o 
  -4   6   2        3.75        1.83      4.90 o 
  -3   6   2        1.49        3.13      2.80 o 
  -2   6   2        4.05        8.96      2.91 o 
  -1   6   2       12.21       21.08      3.38 o 
   0   6   2       51.60       64.86      4.53 o 
   1   6   2       80.48       84.76      4.41 o 
   2   6   2        0.35        1.71      2.30 o 
   3   6   2       10.20       15.07      3.00 o 
   4   6   2       63.45       63.62      3.91 o 
   5   6   2       69.64       74.78      4.56 o 
   6   6   2       87.49       86.88      5.02 o 
   7   6   2        3.32        3.69      4.61 o 
   8   6   2        3.99        0.00      5.26 o 
  -6   7   2       10.49        9.29      7.06 o 
  -5   7   2        8.30        6.91      6.15 o 
  -4   7   2        1.54       12.44      7.65 o 
  -3   7   2        0.83        5.39      4.18 o 
  -2   7   2        0.29        1.06      3.00 o 
  -1   7   2        5.27        2.58      3.09 o 
   0   7   2        2.25       11.61      5.43 o 
   1   7   2        3.87        6.28      2.99 o 
   2   7   2        0.71        5.67      4.58 o 
   3   7   2        7.00        6.10      3.02 o 
   4   7   2        0.07        0.00      2.66 o 
   5   7   2       29.06       21.47      3.93 o 
   6   7   2       11.43       18.78      4.07 o 
   7   7   2        1.13        3.52      3.95 o 
   8   7   2        0.82        3.02      5.83 o 
  -5   8   2        1.10       11.28      9.86 o 
  -4   8   2        3.25        5.68      6.12 o 
  -3   8   2        0.02        0.00      3.75 o 
  -2   8   2        1.46       29.74     23.50 o 
  -1   8   2        2.37        5.31      3.44 o 
   0   8   2       12.27       11.38      3.58 o 
   1   8   2        6.58        2.73      3.99 o 
   2   8   2        1.11        1.73      2.69 o 
   3   8   2        2.31       10.14      5.87 o 
   4   8   2        3.19        0.87      2.78 o 
   5   8   2        5.43        4.92      3.72 o 
   6   8   2        3.64        6.24      7.15 o 
   7   8   2        5.91        5.97      5.81 o 
  -4   9   2        0.04        1.13      6.83 o 
  -3   9   2        0.46        2.52      5.11 o 
  -2   9   2        0.16        3.26      4.43 o 
  -1   9   2        0.36        5.51      4.01 o 
   0   9   2        1.11        0.00      4.59 o 
   1   9   2        1.21        0.11      3.94 o 
   2   9   2        0.93        2.39      3.29 o 
   3   9   2        0.03        3.18      6.37 o 
   4   9   2        1.96        0.00      6.66 o 
   5   9   2        2.17        3.13      4.82 o 
   6   9   2        5.91        3.88      5.27 o 
  -3  10   2       14.32        4.23      6.97 o 
  -2  10   2        0.44        0.00      4.38 o 
  -1  10   2       40.14       41.65      8.18 o 
   0  10   2        2.95        6.05      4.28 o 
   1  10   2        8.13        8.51     13.60 o 
   2  10   2        0.73        0.00      4.95 o 
   3  10   2        4.35        9.58      5.32 o 
   4  10   2       13.45       30.54      6.85 o 
   5  10   2       12.82       28.03      7.53 o 
   0  11   2        0.85        2.27      6.20 o 
   1  11   2        1.20        0.00      4.79 o 
   2  11   2        3.39        0.00      5.14 o 
   3  11   2       15.07       27.04     13.77 o 
  -3 -10   3       25.17       26.33      8.69 o 
  -2 -10   3        4.81        3.76      6.19 o 
  -1 -10   3        1.28        6.59      7.09 o 
   0 -10   3        7.07        0.79      6.16 o 
   1 -10   3        1.62        1.85      6.48 o 
   2 -10   3       47.45       47.76      9.80 o 
  -5  -9   3        9.46       22.12      8.67 o 
  -4  -9   3        0.75        0.00      5.75 o 
  -3  -9   3        7.92        1.87      7.89 o 
  -2  -9   3        5.10        7.25      5.43 o 
  -1  -9   3        2.08        0.00      5.46 o 
   0  -9   3        1.83        0.60      5.51 o 
   1  -9   3       45.99       42.53      7.37 o 
   2  -9   3        1.30        5.70      6.49 o 
   3  -9   3        2.08        7.25     10.73 o 
   4  -9   3        9.50       20.18     12.04 o 
  -6  -8   3        2.27        0.00      6.88 o 
  -5  -8   3       18.76       27.37      7.59 o 
  -4  -8   3        2.66        0.00      5.68 o 
  -3  -8   3        0.02       12.91      5.96 o 
  -2  -8   3       23.22       21.20      8.47 o 
  -1  -8   3        1.94        0.00      4.58 o 
   0  -8   3       11.10       23.01     12.44 o 
   1  -8   3       18.75       35.38      6.63 o 
   2  -8   3        2.35        1.00      3.63 o 
   3  -8   3        0.08        7.66      4.09 o 
   4  -8   3        0.37        2.86      5.01 o 
   5  -8   3        4.54       17.00     12.59 o 
  -7  -7   3        0.17        3.99      7.23 o 
  -6  -7   3        5.01        4.86      5.74 o 
  -5  -7   3        0.03        0.00      4.91 o 
  -4  -7   3       23.50       20.08      5.54 o 
  -3  -7   3        0.01        0.58      4.36 o 
  -2  -7   3       10.57        8.35      4.56 o 
  -1  -7   3        0.36        1.80      6.05 o 
   0  -7   3       12.43       20.52      5.24 o 
   1  -7   3        1.69        3.44      7.71 o 
   2  -7   3        0.12        0.00      3.15 o 
   3  -7   3        1.30        0.10      3.02 o 
   4  -7   3        0.50        3.00      4.65 o 
   5  -7   3        0.02        3.04      5.28 o 
   6  -7   3        1.86        3.43      6.51 o 
  -7  -6   3       10.39       14.64      7.11 o 
  -6  -6   3        0.17        0.54      4.80 o 
  -5  -6   3       15.88       18.45      5.48 o 
  -4  -6   3        5.09        5.74     13.70 o 
  -3  -6   3        3.78        8.04      5.15 o 
  -2  -6   3       55.67       51.89      5.66 o 
  -1  -6   3        9.74       23.03      5.39 o 
   0  -6   3        3.78        0.75      2.30 o 
   1  -6   3        7.21        7.59      2.86 o 
   2  -6   3       86.93       87.69      6.03 o 
   3  -6   3        3.78        2.53      3.18 o 
   4  -6   3        4.04        0.53      2.87 o 
   5  -6   3        0.01        7.45      8.01 o 
   6  -6   3        0.51        0.00      5.22 o 
   7  -6   3        0.08        0.00      6.50 o 
  -8  -5   3        0.02        4.42      6.25 o 
  -7  -5   3        0.01        0.00      5.12 o 
  -6  -5   3       16.28        9.65      5.51 o 
  -5  -5   3        7.78       22.32      7.94 o 
  -4  -5   3        6.88        8.48     10.73 o 
  -3  -5   3       21.86       25.28      5.02 o 
  -2  -5   3        2.27       13.11      6.74 o 
  -1  -5   3       93.61       98.17      6.03 o 
   0  -5   3       64.84       75.52      5.41 o 
   1  -5   3       32.76       37.48      6.27 o 
   2  -5   3        1.08       14.12      6.17 o 
   3  -5   3       60.13       60.58      7.05 o 
   4  -5   3       17.03       29.12      4.05 o 
   5  -5   3        2.29       15.73      5.89 o 
   6  -5   3        0.45        0.00      5.41 o 
   7  -5   3        0.64        3.91      7.74 o 
  -8  -4   3       12.25       11.84      6.40 o 
  -7  -4   3        6.67        6.10      5.45 o 
  -6  -4   3       18.04       17.42      4.07 o 
  -5  -4   3       31.15       33.68      3.21 o 
  -4  -4   3        0.47        3.30      1.86 o 
  -3  -4   3        0.38        2.86      3.36 o 
  -2  -4   3       26.74       24.67      3.91 o 
  -1  -4   3      587.08      586.67     21.04 o 
   0  -4   3        1.25        0.09      1.19 o 
   1  -4   3     1307.84     1419.79     34.67 o 
   2  -4   3       41.01       41.98      3.36 o 
   3  -4   3       11.00       14.61      3.00 o 
   4  -4   3        5.54        2.68      3.82 o 
   5  -4   3       40.17       34.12     11.47 o 
   6  -4   3       41.36       42.08     15.56 o 
   7  -4   3        0.13        6.89      6.28 o 
   8  -4   3       59.77       58.28      9.46 o 
  -8  -3   3       13.30       18.33     13.16 o 
  -7  -3   3        0.33        7.45      3.62 o 
  -6  -3   3        0.04        2.24      3.02 o 
  -5  -3   3        8.81       16.24      6.25 o 
  -4  -3   3       18.45       19.12      4.62 o 
  -3  -3   3       79.90       90.26      3.92 o 
  -2  -3   3      149.27      141.78      7.49 o 
  -1  -3   3      792.81      846.25      7.29 o 
   0  -3   3       20.01       16.80      1.61 o 
   1  -3   3      234.32      261.26      4.97 o 
   2  -3   3       55.09       59.20      3.15 o 
   3  -3   3       18.03       28.44      5.06 o 
   4  -3   3       67.39       65.49      5.38 o 
   5  -3   3      145.04      147.23     22.84 o 
   6  -3   3       39.86       27.81      5.78 o 
   7  -3   3        1.49        0.40      4.29 o 
   8  -3   3       18.62       16.84      7.81 o 
  -9  -2   3        3.54       20.97      8.89 o 
  -8  -2   3        0.10        4.23      6.89 o 
  -7  -2   3        0.00        0.00      3.07 o 
  -6  -2   3       10.63       12.77      5.67 o 
  -5  -2   3        8.34        7.49      2.88 o 
  -4  -2   3        1.81        1.48      2.30 o 
  -3  -2   3        4.95        8.57      2.96 o 
  -2  -2   3       52.70       65.22      2.20 o 
  -1  -2   3        0.02        5.73      3.69 o 
   0  -2   3      192.56      181.92      4.63 o 
   1  -2   3       15.84       13.81      1.83 o 
   2  -2   3      114.18      116.84      7.72 o 
   3  -2   3      417.37      413.12      5.96 o 
   4  -2   3      698.37      645.89     11.11 o 
   5  -2   3        3.07        3.95      2.94 o 
   6  -2   3       18.79       19.28      5.39 o 
   7  -2   3        0.05        1.53      4.51 o 
   8  -2   3        0.97        0.00      4.92 o 
   9  -2   3        1.45        2.85      6.53 o 
  -9  -1   3        4.50        6.31      6.77 o 
  -8  -1   3       13.73       17.99     12.40 o 
  -7  -1   3        5.05        0.00      4.22 o 
  -6  -1   3       30.65       34.21      4.58 o 
  -5  -1   3       59.43       56.58      4.19 o 
  -4  -1   3        4.76        4.46      2.51 o 
  -3  -1   3       16.39       17.82      2.51 o 
  -2  -1   3       35.69       36.54      2.81 o 
  -1  -1   3       43.87       51.62      4.08 o 
   0  -1   3      232.16      226.88      6.16 o 
   1  -1   3       43.01       44.80      2.90 o 
   2  -1   3      221.48      229.21      3.78 o 
   3  -1   3      398.08      397.64      5.40 o 
   4  -1   3       10.60        8.18      2.39 o 
   5  -1   3        0.77        6.01      2.78 o 
   6  -1   3        0.13        8.80     10.22 o 
   7  -1   3        3.84        1.11      5.73 o 
   8  -1   3        0.57        9.30      5.88 o 
   9  -1   3        1.84        2.04      6.63 o 
  -9   0   3        4.20        6.26      6.87 o 
  -8   0   3        8.82       18.23     10.17 o 
  -7   0   3       15.28       19.13      6.01 o 
  -6   0   3       21.93       22.17      3.77 o 
  -5   0   3       22.89       15.60      3.92 o 
  -4   0   3        5.96        7.02      2.62 o 
  -3   0   3        2.26        2.74      2.60 o 
  -2   0   3       12.02       12.96      2.18 o 
  -1   0   3        0.15        0.98      1.47 o 
   0   0   3      217.05      220.09      4.61 o 
   1   0   3      330.25      330.59      5.45 o 
   2   0   3      137.90      137.24      2.89 o 
   3   0   3      331.10      304.89      4.60 o 
   4   0   3        2.04        0.16      1.86 o 
   5   0   3        4.36        3.64      4.49 o 
   6   0   3       26.09       36.91      5.48 o 
   7   0   3       33.84       46.28     10.24 o 
   8   0   3        0.91       15.82      9.39 o 
   9   0   3        7.57        2.36     12.95 o 
  -8   1   3        0.14        0.00      5.97 o 
  -7   1   3       32.92       41.15     10.27 o 
  -6   1   3        1.25        0.98      4.67 o 
  -5   1   3        5.63        7.65      4.85 o 
  -4   1   3        0.10        3.55      3.59 o 
  -3   1   3       24.34       28.74      2.82 o 
  -2   1   3        7.90        9.45      3.09 o 
  -1   1   3     1048.37     1023.83      7.87 o 
   0   1   3      245.74      248.03      4.01 o 
   1   1   3       12.52       12.50      0.82 o 
   2   1   3      121.86      121.07      2.24 o 
   3   1   3        1.14        3.85      1.77 o 
   4   1   3       60.93       70.27      5.26 o 
   5   1   3      113.34      118.94      4.25 o 
   6   1   3        8.18       16.46      3.18 o 
   7   1   3       41.83       39.79      5.98 o 
   8   1   3        1.45        0.00      4.66 o 
   9   1   3        0.36        0.00      9.06 o 
  -8   2   3        9.08        6.69      6.34 o 
  -7   2   3        2.96        6.46      5.95 o 
  -6   2   3        9.35        8.74      4.97 o 
  -5   2   3       53.24       48.80      6.12 o 
  -4   2   3       35.29       38.05      2.76 o 
  -3   2   3      192.07      224.11      5.79 o 
  -2   2   3        0.80        0.14      1.24 o 
  -1   2   3      208.81      204.26      7.35 o 
   0   2   3      244.25      251.59      2.89 o 
   1   2   3       61.94       62.27      4.25 o 
   2   2   3      127.43      122.71      3.44 o 
   3   2   3       54.97       47.57      2.34 o 
   4   2   3       36.68       36.17      4.51 o 
   5   2   3      223.54      236.19     15.64 o 
   6   2   3      140.66      128.72      6.49 o 
   7   2   3        7.36        3.64      3.28 o 
   8   2   3       11.64       13.05     11.54 o 
   9   2   3        0.03        2.93      6.03 o 
  -8   3   3        3.60        0.00      6.18 o 
  -7   3   3        0.86        0.00      6.63 o 
  -6   3   3       58.62       71.38      7.86 o 
  -5   3   3       55.73       49.46      7.27 o 
  -4   3   3      143.40      138.12      8.91 o 
  -3   3   3       95.08       95.09      3.50 o 
  -2   3   3      100.43      114.77      6.20 o 
  -1   3   3        1.95        0.15      1.42 o 
   0   3   3      231.85      237.45      6.35 o 
   1   3   3      217.61      239.27      8.70 o 
   2   3   3       10.78        9.60      1.48 o 
   3   3   3      476.47      543.06      8.37 o 
   4   3   3      199.29      200.32      7.42 o 
   5   3   3       98.57       99.57      5.61 o 
   6   3   3       82.89       77.83      4.74 o 
   7   3   3        0.00        9.78      9.06 o 
   8   3   3        6.06        5.43      4.83 o 
   9   3   3        0.14        2.64      5.21 o 
  -8   4   3        0.84        0.00      5.83 o 
  -7   4   3        2.28        3.80      6.44 o 
  -6   4   3        1.93        7.39      6.39 o 
  -5   4   3       49.51       50.27      8.65 o 
  -4   4   3       10.31       13.29      6.32 o 
  -3   4   3       49.69       51.48      3.28 o 
  -2   4   3       27.25       28.00      2.86 o 
  -1   4   3        0.03        1.40      1.80 o 
   0   4   3      323.57      334.16     13.89 o 
   1   4   3      138.43      120.67      4.87 o 
   2   4   3       47.56       53.44      3.90 o 
   3   4   3        1.49        0.00      1.42 o 
   4   4   3       31.58       32.61      2.97 o 
   5   4   3        4.58        8.09      3.15 o 
   6   4   3        7.77        4.98      3.13 o 
   7   4   3       53.86       57.83      4.77 o 
   8   4   3        1.32        2.62      3.86 o 
   9   4   3       21.91       16.20     13.96 o 
  -7   5   3       10.77        6.70      6.75 o 
  -6   5   3        8.55       10.49      7.21 o 
  -5   5   3        7.03       15.43      6.51 o 
  -4   5   3        0.14        0.00      4.16 o 
  -3   5   3       41.16       36.60      3.48 o 
  -2   5   3       26.47       30.63      5.80 o 
  -1   5   3       86.25       83.73      3.68 o 
   0   5   3       14.23       19.93      2.54 o 
   1   5   3       18.40       26.83      4.72 o 
   2   5   3       15.53       15.98      2.39 o 
   3   5   3       18.61       21.61      2.60 o 
   4   5   3        2.49        3.40      2.62 o 
   5   5   3        0.47        5.45      3.01 o 
   6   5   3       57.88       60.55      4.85 o 
   7   5   3        0.01        4.99      3.45 o 
   8   5   3       17.07       21.92      4.88 o 
   9   5   3        0.14        0.71      5.40 o 
  -7   6   3        0.03        0.00      5.91 o 
  -6   6   3        7.07        6.15      6.21 o 
  -5   6   3        0.09        0.00      5.53 o 
  -4   6   3       21.58       24.43      5.99 o 
  -3   6   3       45.73       47.84      4.00 o 
  -2   6   3        7.81        4.43      3.08 o 
  -1   6   3       11.36       15.98      3.86 o 
   0   6   3        8.33       24.55      8.54 o 
   1   6   3       13.11       11.13      2.84 o 
   2   6   3        3.94        5.01      2.51 o 
   3   6   3       11.55       10.04      2.96 o 
   4   6   3        0.00        2.36      2.71 o 
   5   6   3       59.52       61.30      4.52 o 
   6   6   3       10.66        6.53      3.48 o 
   7   6   3        5.75       11.25      5.71 o 
   8   6   3        3.02       21.27      8.96 o 
  -6   7   3        3.25        0.15      4.73 o 
  -5   7   3        3.88       15.44      8.29 o 
  -4   7   3       67.89       74.04      7.32 o 
  -3   7   3       13.66       19.78      5.46 o 
  -2   7   3        7.15       13.32      4.29 o 
  -1   7   3        2.71        5.33      3.36 o 
   0   7   3        7.66       14.43      3.75 o 
   1   7   3        2.94        5.77      4.55 o 
   2   7   3        5.09        2.77      4.18 o 
   3   7   3        5.59        9.62      3.07 o 
   4   7   3        0.18        3.64      2.97 o 
   5   7   3       20.10       19.78      3.76 o 
   6   7   3        4.00        3.76      3.34 o 
   7   7   3        1.12        8.37      6.95 o 
  -5   8   3       16.98        5.05      6.98 o 
  -4   8   3       10.03       13.08      9.78 o 
  -3   8   3        4.83        1.43      4.77 o 
  -2   8   3        0.03        0.00      3.33 o 
  -1   8   3        0.45        0.00      2.90 o 
   0   8   3        3.52        5.02      3.34 o 
   1   8   3        7.81        7.49      3.49 o 
   2   8   3        2.67       11.64      3.26 o 
   3   8   3       25.42       18.73      3.71 o 
   4   8   3       19.90       14.59      3.56 o 
   5   8   3        0.32        2.73      3.50 o 
   6   8   3        0.56        1.42      3.43 o 
   7   8   3        0.06        3.81      7.35 o 
  -4   9   3        2.53        2.51      6.34 o 
  -3   9   3        0.10        0.00      4.60 o 
  -2   9   3        1.48        9.59      6.20 o 
  -1   9   3       52.78       61.87      5.84 o 
   0   9   3        3.88        8.52      5.32 o 
   1   9   3      110.98       96.63      5.60 o 
   2   9   3        7.82       11.10      4.92 o 
   3   9   3        9.09        9.58      3.62 o 
   4   9   3        2.04        0.00      3.38 o 
   5   9   3       11.08       27.75      6.01 o 
   6   9   3        5.59       11.22      9.39 o 
  -2  10   3        8.64       12.23     10.40 o 
  -1  10   3        9.26       13.44     11.63 o 
   0  10   3        0.00        1.39      3.88 o 
   1  10   3        0.16        0.00      3.50 o 
   2  10   3        6.32        0.00      4.68 o 
   3  10   3        2.42        1.35      4.69 o 
   0  11   3       10.42       11.23     18.44 o 
   1  11   3        1.22        2.33      6.99 o 
  -2 -10   4        0.26        0.00      6.81 o 
  -1 -10   4        5.28        7.39     10.94 o 
   0 -10   4        1.17        0.00      8.03 o 
  -4  -9   4        3.23        3.43      6.69 o 
  -3  -9   4        5.84        8.95     16.69 o 
  -2  -9   4        0.01        7.85      5.61 o 
  -1  -9   4        2.00        4.08      5.58 o 
   0  -9   4       21.09       11.43      8.86 o 
   1  -9   4        6.53        5.62     12.21 o 
   2  -9   4        3.15        1.28      5.82 o 
   3  -9   4        3.05       10.21     11.81 o 
  -6  -8   4        2.21        3.68      6.94 o 
  -5  -8   4        0.81        3.93      6.35 o 
  -4  -8   4        1.32        1.08      8.50 o 
  -3  -8   4        0.15       12.95     17.62 o 
  -2  -8   4       16.90        8.52      9.50 o 
  -1  -8   4        5.43        9.05      8.29 o 
   0  -8   4        1.54       12.00     10.60 o 
   1  -8   4        1.15        0.00      5.82 o 
   2  -8   4        2.50        1.12      4.89 o 
   3  -8   4        0.86        0.00      6.17 o 
   4  -8   4        0.03        0.00      5.28 o 
  -6  -7   4        0.74        0.21      4.64 o 
  -5  -7   4       16.16        9.19      6.01 o 
  -4  -7   4        0.74        0.69      4.96 o 
  -3  -7   4       38.73       37.68      6.58 o 
  -2  -7   4       26.28       26.72      5.56 o 
  -1  -7   4        0.42        0.00      4.66 o 
   0  -7   4       10.06        9.65      4.80 o 
   1  -7   4        4.29        2.51      4.65 o 
   2  -7   4        0.52        1.19      3.14 o 
   3  -7   4        0.73        0.00      3.72 o 
   4  -7   4       21.02       16.04     20.20 o 
   5  -7   4        2.81        2.44      5.27 o 
  -7  -6   4        0.00        3.48      7.07 o 
  -6  -6   4        4.50        3.16      5.53 o 
  -5  -6   4        1.04        8.86      6.01 o 
  -4  -6   4        7.48       19.19      5.67 o 
  -3  -6   4       34.83       24.72      5.97 o 
  -2  -6   4        4.76        6.75      4.55 o 
  -1  -6   4       13.70       16.08      6.42 o 
   0  -6   4        1.29        1.60      4.55 o 
   1  -6   4        5.43        3.55      2.51 o 
   2  -6   4        0.88        0.00      3.58 o 
   3  -6   4       18.64       22.42      3.98 o 
   4  -6   4        0.78        0.00      4.21 o 
   5  -6   4       19.55       21.58      5.99 o 
   6  -6   4        3.03        7.71      6.29 o 
  -8  -5   4       13.83       20.44     18.61 o 
  -7  -5   4        1.25        0.52      5.57 o 
  -6  -5   4       48.64       43.09      8.04 o 
  -5  -5   4       32.96       34.61      6.25 o 
  -4  -5   4       50.71       36.04     10.76 o 
  -3  -5   4       13.66       10.84      4.98 o 
  -2  -5   4        3.20        5.77      4.76 o 
  -1  -5   4       17.75       33.54     15.44 o 
   0  -5   4       24.42       47.96     13.59 o 
   1  -5   4      153.01      144.57     12.79 o 
   2  -5   4        0.83        9.20      4.37 o 
   3  -5   4      205.08      205.71     18.18 o 
   4  -5   4       10.16        9.76      3.57 o 
   5  -5   4       19.20       19.68      6.27 o 
   6  -5   4        2.81        0.00      5.56 o 
   7  -5   4        1.39        6.01      7.17 o 
  -8  -4   4       13.57        1.97      8.14 o 
  -7  -4   4        7.74       11.74      6.49 o 
  -6  -4   4       39.85       40.14      6.77 o 
  -5  -4   4        8.50       11.25      5.42 o 
  -4  -4   4        1.58        0.00      4.94 o 
  -3  -4   4        0.66        2.32      3.79 o 
  -2  -4   4        0.24        0.00      3.75 o 
  -1  -4   4        0.21        0.00      3.24 o 
   0  -4   4       40.47       56.28      4.95 o 
   1  -4   4       17.00       19.94      2.88 o 
   2  -4   4        0.62        0.74      2.50 o 
   3  -4   4       60.55       66.77      4.35 o 
   4  -4   4       10.47       18.84      3.96 o 
   5  -4   4       23.43       32.34      6.20 o 
   6  -4   4        6.80        0.00      4.61 o 
   7  -4   4       35.94       32.37      7.23 o 
   8  -4   4        0.06        7.99      6.80 o 
  -8  -3   4        6.29        8.83     10.21 o 
  -7  -3   4       18.45       16.51      7.50 o 
  -6  -3   4        1.61        0.95      2.88 o 
  -5  -3   4        1.01        1.14      2.58 o 
  -4  -3   4        4.64        2.28      2.87 o 
  -3  -3   4        3.31        4.27      2.81 o 
  -2  -3   4       30.36       26.93      4.56 o 
  -1  -3   4      103.82      103.57      3.27 o 
   0  -3   4       34.61       37.30      3.72 o 
   1  -3   4        6.19        7.10      2.10 o 
   2  -3   4        2.27        2.99      2.49 o 
   3  -3   4        2.45        5.90      3.76 o 
   4  -3   4       18.06       24.23      6.11 o 
   5  -3   4       28.92       37.10      9.70 o 
   6  -3   4       90.22       86.33     11.90 o 
   7  -3   4        0.16        1.77      6.73 o 
   8  -3   4        3.35        2.71      5.99 o 
  -8  -2   4        2.73        4.13      7.35 o 
  -7  -2   4        9.58        7.03      6.78 o 
  -6  -2   4       63.21       60.69     10.28 o 
  -5  -2   4       25.03       30.45      4.11 o 
  -4  -2   4        3.93        0.00      2.54 o 
  -3  -2   4       22.59       36.84      4.10 o 
  -2  -2   4        5.20        1.03      2.93 o 
  -1  -2   4        7.45       13.31      3.20 o 
   0  -2   4       42.87       40.94      3.45 o 
   1  -2   4        0.09        0.80      1.86 o 
   2  -2   4       41.11       36.11      3.01 o 
   3  -2   4       23.36       24.97      4.92 o 
   4  -2   4        1.68        3.66      4.04 o 
   5  -2   4       74.11       94.37      6.56 o 
   6  -2   4        7.51       14.35      5.54 o 
   7  -2   4        0.03        1.71      6.86 o 
   8  -2   4        0.34        0.00      6.60 o 
  -8  -1   4        0.38        4.98      5.63 o 
  -7  -1   4       11.91       25.83      8.27 o 
  -6  -1   4       88.67       87.29      5.51 o 
  -5  -1   4        1.95        6.26      3.46 o 
  -4  -1   4       58.04       46.90      5.79 o 
  -3  -1   4        4.12        5.63      3.43 o 
  -2  -1   4       41.57       37.51      2.85 o 
  -1  -1   4       24.27       23.93      2.24 o 
   0  -1   4       61.86       61.68      2.43 o 
   1  -1   4        5.38        4.36      1.70 o 
   2  -1   4        9.53       10.76      2.30 o 
   3  -1   4       23.71       26.57      3.00 o 
   4  -1   4        8.59        8.54      2.79 o 
   5  -1   4       11.01       11.71      2.91 o 
   6  -1   4        0.04        0.00      2.36 o 
   7  -1   4        0.00        3.93      5.02 o 
   8  -1   4        4.30        1.84      5.48 o 
   9  -1   4       11.32       14.07     11.91 o 
  -8   0   4        0.57        0.00      6.12 o 
  -7   0   4       51.24       36.16      7.33 o 
  -6   0   4        5.27        4.79      3.61 o 
  -5   0   4       75.07       81.28      5.01 o 
  -4   0   4        0.24        0.00      3.42 o 
  -3   0   4        6.63       11.03      2.83 o 
  -2   0   4        6.50        5.64      3.30 o 
  -1   0   4        0.33        1.47      1.65 o 
   0   0   4        7.23        8.69      1.67 o 
   1   0   4       32.66       27.00      4.81 o 
   2   0   4        8.83       15.21      4.14 o 
   3   0   4       54.43       44.02      4.83 o 
   4   0   4       14.82       17.94      2.57 o 
   5   0   4        0.69        6.80      4.05 o 
   6   0   4        0.15        2.31      2.68 o 
   7   0   4       11.03       16.23      7.42 o 
   8   0   4        0.69        0.00      5.55 o 
   9   0   4        8.00       21.81     25.45 o 
  -8   1   4       51.08       61.88      8.70 o 
  -7   1   4       15.76       14.03      6.22 o 
  -6   1   4       14.79       23.84      6.64 o 
  -5   1   4        0.29        6.42      5.54 o 
  -4   1   4        3.68        6.54      2.85 o 
  -3   1   4      172.71      166.90      7.22 o 
  -2   1   4      291.74      319.82      5.77 o 
  -1   1   4     1368.03     1521.28     10.15 o 
   0   1   4      334.25      360.13      4.45 o 
   1   1   4      233.50      237.03     10.49 o 
   2   1   4        7.80        8.92      1.40 o 
   3   1   4       82.37       89.57      6.05 o 
   4   1   4      135.64      151.71      4.85 o 
   5   1   4        3.29        1.54      2.47 o 
   6   1   4       16.22       18.04      3.45 o 
   7   1   4       26.98       28.16      4.00 o 
   8   1   4       33.41       41.35      9.09 o 
   9   1   4        3.36        0.00      6.36 o 
  -8   2   4        8.88        5.30      7.06 o 
  -7   2   4        2.93        1.49      5.64 o 
  -6   2   4        3.33       17.43      6.83 o 
  -5   2   4        3.96        6.08      3.52 o 
  -4   2   4      180.44      198.04      5.80 o 
  -3   2   4      135.18      145.80      7.87 o 
  -2   2   4      514.40      606.82     24.04 o 
  -1   2   4      279.54      318.23      6.43 o 
   0   2   4       19.21       21.38      1.65 o 
   1   2   4       86.54       89.05      5.27 o 
   2   2   4      209.89      215.78      5.52 o 
   3   2   4      122.43      137.01      3.47 o 
   4   2   4       25.92       32.22      2.79 o 
   5   2   4       39.14       40.46      3.54 o 
   6   2   4        6.69        4.03      3.08 o 
   7   2   4       13.34       11.10      3.70 o 
   8   2   4       17.08       27.35      7.19 o 
   9   2   4        0.07        0.00      7.35 o 
  -8   3   4        4.69        0.00      7.67 o 
  -7   3   4        8.33        5.67      6.02 o 
  -6   3   4        1.03        2.37      7.04 o 
  -5   3   4        0.03        1.39      4.42 o 
  -4   3   4        4.63       13.24      7.67 o 
  -3   3   4      142.23      155.31     10.27 o 
  -2   3   4      217.33      222.39      4.71 o 
  -1   3   4      244.24      233.56     16.40 o 
   0   3   4       47.16       56.24      7.34 o 
   1   3   4       43.89       59.11      8.66 o 
   2   3   4      239.24      294.55     15.39 o 
   3   3   4      169.68      162.52      3.23 o 
   4   3   4       76.90       66.40      3.25 o 
   5   3   4        9.34       10.97      3.81 o 
   6   3   4        0.43        0.00      3.24 o 
   7   3   4        0.96        4.28      3.51 o 
   8   3   4        1.85        0.00      3.71 o 
   9   3   4       12.94        8.24      6.31 o 
  -7   4   4        0.00        3.47      7.53 o 
  -6   4   4        0.92        6.80      7.91 o 
  -5   4   4        9.11        5.23      5.20 o 
  -4   4   4       33.69       27.00      5.44 o 
  -3   4   4       16.35       19.50      2.98 o 
  -2   4   4        0.00        0.00      2.97 o 
  -1   4   4      217.18      204.97      8.97 o 
   0   4   4        2.23        9.16      5.03 o 
   1   4   4       59.04       62.65      4.49 o 
   2   4   4       59.65       47.60      6.55 o 
   3   4   4       14.58       14.24      4.11 o 
   4   4   4        5.43        5.64      3.60 o 
   5   4   4        0.75        9.33      4.54 o 
   6   4   4        5.86        7.32      3.33 o 
   7   4   4        2.18        0.85      3.02 o 
   8   4   4       26.76       19.01      8.40 o 
   9   4   4        6.03       19.48     14.19 o 
  -7   5   4        4.64       28.81     12.40 o 
  -6   5   4        1.17        0.00      5.57 o 
  -5   5   4        0.05        5.03     14.49 o 
  -4   5   4       14.37       18.56      3.40 o 
  -3   5   4        0.06        2.46      2.80 o 
  -2   5   4       12.43       12.85      3.15 o 
  -1   5   4       70.16       73.66      3.75 o 
   0   5   4       68.38       61.85      4.82 o 
   1   5   4       17.79       22.41      3.38 o 
   2   5   4        2.20        2.26      2.51 o 
   3   5   4       46.30       47.32      3.10 o 
   4   5   4        7.99        6.62      4.34 o 
   5   5   4        2.71        5.60      3.18 o 
   6   5   4        0.24        1.64      3.99 o 
   7   5   4       33.24       35.05      7.02 o 
   8   5   4        8.05        0.00      6.32 o 
  -6   6   4        0.02        0.00      6.35 o 
  -5   6   4        0.08        4.17      5.18 o 
  -4   6   4       17.81       29.83      6.53 o 
  -3   6   4        6.57       11.91      3.86 o 
  -2   6   4      104.71      100.80      4.74 o 
  -1   6   4        8.28       11.81      4.11 o 
   0   6   4       36.77       34.66      3.70 o 
   1   6   4        3.96        5.07      2.39 o 
   2   6   4       10.29        4.88      3.41 o 
   3   6   4        2.24        1.05      2.28 o 
   4   6   4        6.19        5.47      2.94 o 
   5   6   4        1.04        0.00      2.86 o 
   6   6   4        0.07       12.01      7.58 o 
   7   6   4       31.12       37.02      6.51 o 
   8   6   4        4.85        1.63      4.93 o 
  -6   7   4        7.64       10.85      7.85 o 
  -5   7   4        2.30        0.00      6.96 o 
  -4   7   4       87.33       96.40     14.42 o 
  -3   7   4       15.36       16.22      3.73 o 
  -2   7   4       63.33       72.06      4.73 o 
  -1   7   4        5.22        6.67      3.54 o 
   0   7   4        0.96       11.30      4.23 o 
   1   7   4        2.08        5.61      6.33 o 
   2   7   4        3.52        1.09      2.68 o 
   3   7   4       35.68       29.10      3.61 o 
   4   7   4        1.04        7.12      5.55 o 
   5   7   4       62.20       56.71      4.76 o 
   6   7   4       12.27        9.44      4.32 o 
   7   7   4        0.84        7.99      5.45 o 
   8   7   4        0.06        0.00      4.66 o 
  -5   8   4       11.14        2.52      6.19 o 
  -4   8   4       88.57       69.29      8.42 o 
  -3   8   4        4.14        1.30      3.45 o 
  -2   8   4       21.77       26.96      4.46 o 
  -1   8   4        3.12        2.12      3.50 o 
   0   8   4       11.18       11.20      3.46 o 
   1   8   4       75.37       65.12      4.72 o 
   2   8   4       16.65       11.86      3.48 o 
   3   8   4      159.29      141.32     11.60 o 
   4   8   4        1.24        7.17      7.11 o 
   5   8   4       11.19       15.53      5.53 o 
   6   8   4        1.28        4.69      4.95 o 
   7   8   4        2.44        2.82      8.20 o 
  -3   9   4        0.00        0.00      5.98 o 
  -2   9   4       12.38       16.55      7.43 o 
  -1   9   4        0.46        0.00      3.90 o 
   0   9   4       27.88       33.21      4.79 o 
   1   9   4        5.69       16.77     11.17 o 
   2   9   4        2.83        4.96      3.43 o 
   3   9   4        0.01        2.04      3.42 o 
   4   9   4        9.59        5.57      4.78 o 
   5   9   4        0.25        0.00      4.88 o 
   6   9   4        0.27        1.15      8.14 o 
  -2  10   4        1.30        0.00      5.22 o 
  -1  10   4        0.02        0.00      6.69 o 
   0  10   4       10.46        7.24      4.49 o 
   1  10   4        0.65        0.00      4.41 o 
   2  10   4       13.65       14.49      7.83 o 
   3  10   4        0.12        6.18      5.10 o 
   4  10   4        0.56        1.84      7.02 o 
   5  10   4        6.67       16.34     11.09 o 
  -3  -9   5        2.49       10.70     10.44 o 
  -2  -9   5        0.06       10.61     10.58 o 
  -1  -9   5        3.33        0.00      6.59 o 
   0  -9   5        3.45        8.43      8.07 o 
   1  -9   5        5.32        1.24      5.83 o 
   2  -9   5        1.39        0.00      6.42 o 
  -5  -8   5        1.26        4.07      7.75 o 
  -4  -8   5        2.86        0.00      6.37 o 
  -3  -8   5        9.38        6.92      6.05 o 
  -2  -8   5        1.82        9.83     10.57 o 
  -1  -8   5       25.58       30.32      7.12 o 
   0  -8   5        1.34        0.96      9.91 o 
   1  -8   5        0.41        0.00      5.09 o 
   2  -8   5        1.94        0.00      5.37 o 
   3  -8   5        0.23        0.00      5.77 o 
   4  -8   5        0.17        7.45     10.07 o 
  -6  -7   5        0.60        2.86      6.87 o 
  -5  -7   5        3.78        0.00      5.83 o 
  -4  -7   5       10.22        9.56      7.07 o 
  -3  -7   5        1.03        2.28      5.15 o 
  -2  -7   5       10.22        2.41      6.02 o 
  -1  -7   5       19.89       21.44      5.88 o 
   0  -7   5        5.50       15.31     15.74 o 
   1  -7   5        0.05        1.52      5.28 o 
   2  -7   5        1.94        3.10      5.09 o 
   3  -7   5        0.14        1.34      3.68 o 
   4  -7   5        0.89        1.16      5.01 o 
   5  -7   5        5.29        6.80      7.35 o 
  -6  -6   5       11.69        0.00      4.85 o 
  -5  -6   5        5.35        0.47      5.37 o 
  -4  -6   5      103.24       79.05      8.96 o 
  -3  -6   5       21.79       23.39      6.55 o 
  -2  -6   5       56.45       58.60     10.98 o 
  -1  -6   5        8.55        7.41      4.92 o 
   0  -6   5        4.35        7.02      4.97 o 
   1  -6   5        9.94       12.01      3.05 o 
   2  -6   5        1.90        0.05      2.60 o 
   3  -6   5       29.09       20.95      4.61 o 
   4  -6   5        0.41        0.00      3.33 o 
   5  -6   5       24.40       31.33     11.86 o 
   6  -6   5        2.31        0.00      6.71 o 
  -7  -5   5        7.77       15.91     13.77 o 
  -6  -5   5       12.07        8.79      6.68 o 
  -5  -5   5        3.79        0.96      7.55 o 
  -4  -5   5       44.32       29.95      6.19 o 
  -3  -5   5       75.56       59.51      6.42 o 
  -2  -5   5        0.31        0.00      4.33 o 
  -1  -5   5        0.01        0.00      3.61 o 
   0  -5   5       30.33       32.33      5.97 o 
   1  -5   5        4.36        1.42      2.39 o 
   2  -5   5       17.56       20.01      3.77 o 
   3  -5   5        3.85        4.71      3.59 o 
   4  -5   5        0.06        2.29      3.54 o 
   5  -5   5        4.78        6.62      6.78 o 
   6  -5   5        3.61        0.00      6.01 o 
   7  -5   5        7.56        0.08      5.12 o 
  -7  -4   5        1.13        1.73      5.84 o 
  -6  -4   5        7.11        0.05      4.56 o 
  -5  -4   5       45.90       56.37     14.49 o 
  -4  -4   5        0.65       13.03     10.27 o 
  -3  -4   5        4.85        4.75      5.24 o 
  -2  -4   5       62.36       87.65      6.65 o 
  -1  -4   5        4.28        5.28      4.42 o 
   0  -4   5       10.90       21.36      5.62 o 
   1  -4   5       31.19       51.24     19.05 o 
   2  -4   5       17.46       10.40      5.30 o 
   3  -4   5        3.17        2.52      4.22 o 
   4  -4   5        0.01        2.65      3.53 o 
   5  -4   5        0.02        2.49      3.43 o 
   6  -4   5        9.80        8.83      6.02 o 
   7  -4   5        0.14        0.00      6.49 o 
  -8  -3   5        0.88        0.00      8.30 o 
  -7  -3   5        4.78        4.04      5.86 o 
  -6  -3   5        0.90        0.00      3.43 o 
  -5  -3   5        9.47        7.65      3.30 o 
  -4  -3   5      107.64      120.08      7.61 o 
  -3  -3   5       58.12       53.43      3.99 o 
  -2  -3   5        2.35        0.42      2.05 o 
  -1  -3   5        6.12        8.98      6.18 o 
   0  -3   5        4.38        1.00      1.97 o 
   1  -3   5        9.75       17.05      6.47 o 
   2  -3   5       17.30       17.03      3.50 o 
   3  -3   5        2.79        1.45      3.03 o 
   4  -3   5        1.15        0.00      3.58 o 
   5  -3   5       43.68       52.07      7.02 o 
   6  -3   5        4.59        0.00      4.28 o 
   7  -3   5        9.94        9.74      6.58 o 
   8  -3   5        1.42        0.00      5.40 o 
  -7  -2   5        0.06        0.00      3.88 o 
  -6  -2   5        6.00        6.57      7.96 o 
  -5  -2   5       40.50       40.20      5.28 o 
  -4  -2   5      224.18      196.98      8.41 o 
  -3  -2   5       32.25       30.81      3.44 o 
  -2  -2   5       96.31       93.76      6.30 o 
  -1  -2   5       30.19       29.79      4.71 o 
   0  -2   5        3.04        4.88      5.10 o 
   1  -2   5       14.71       16.87      2.48 o 
   2  -2   5       61.67       63.30      3.78 o 
   3  -2   5       18.35       19.70      3.19 o 
   4  -2   5        2.64        9.26      4.15 o 
   5  -2   5        7.13        5.82      3.61 o 
   6  -2   5        1.87        5.91      5.03 o 
   7  -2   5        2.07        0.00      5.09 o 
   8  -2   5        0.01        0.00      5.88 o 
  -8  -1   5        3.68        1.72      8.73 o 
  -7  -1   5        0.38        7.61      7.25 o 
  -6  -1   5        1.68        1.44      3.46 o 
  -5  -1   5       38.27       39.94      4.54 o 
  -4  -1   5       84.20       92.46      5.17 o 
  -3  -1   5       91.34       89.69      8.36 o 
  -2  -1   5        3.62        5.44      4.72 o 
  -1  -1   5        0.56        0.00      1.66 o 
   0  -1   5       30.83       33.06      2.59 o 
   1  -1   5        1.89        4.91      6.44 o 
   2  -1   5       20.22       24.46      3.23 o 
   3  -1   5      102.15      104.26      4.13 o 
   4  -1   5       93.08       88.43      4.43 o 
   5  -1   5        0.01        0.00      2.94 o 
   6  -1   5        4.99        4.14      3.31 o 
   7  -1   5        1.34        4.05      4.81 o 
   8  -1   5        0.13        0.00      6.53 o 
  -8   0   5       19.09       12.81      7.54 o 
  -7   0   5       91.85       98.57      9.60 o 
  -6   0   5      237.42      215.56     21.38 o 
  -5   0   5      120.16      124.60     10.04 o 
  -4   0   5       74.34       76.01      5.14 o 
  -3   0   5        5.62        6.02      3.08 o 
  -2   0   5        3.77        5.46      2.99 o 
  -1   0   5       65.87       85.99      3.47 o 
   0   0   5      322.29      363.40      5.10 o 
   1   0   5     1389.06     1416.61      9.76 o 
   2   0   5      518.61      579.39     15.86 o 
   3   0   5      191.04      193.94     12.14 o 
   4   0   5        0.59        3.24      2.80 o 
   5   0   5       25.16       26.68      3.46 o 
   6   0   5       16.63       17.83      3.54 o 
   7   0   5        0.20        9.12      4.81 o 
   8   0   5        3.82        0.00      5.09 o 
   9   0   5        2.16        0.87      5.47 o 
  -8   1   5       50.78       52.59      9.25 o 
  -7   1   5       37.94       47.52      8.44 o 
  -6   1   5       67.53       83.65      7.81 o 
  -5   1   5        3.42        2.78      3.67 o 
  -4   1   5        1.22        5.63      5.33 o 
  -3   1   5       77.96       73.83      4.27 o 
  -2   1   5      213.04      236.15      9.87 o 
  -1   1   5       33.72       39.38      4.34 o 
   0   1   5      821.57      864.99     13.58 o 
   1   1   5      212.43      239.15     10.70 o 
   2   1   5       86.64       86.90      2.37 o 
   3   1   5       51.51       53.97      2.55 o 
   4   1   5        2.82        3.84      5.07 o 
   5   1   5       28.88       30.66      3.81 o 
   6   1   5       10.21        8.57      3.12 o 
   7   1   5        5.25        7.44      3.32 o 
   8   1   5        0.02        0.00      5.10 o 
   9   1   5        2.11        2.58      6.05 o 
  -8   2   5       46.31       40.90      8.72 o 
  -7   2   5        2.95       12.54      6.92 o 
  -6   2   5       12.82       19.06      8.68 o 
  -5   2   5       16.01       21.16      7.19 o 
  -4   2   5        0.04        1.58      3.20 o 
  -3   2   5       44.98       51.63      4.54 o 
  -2   2   5       24.03       23.13      3.21 o 
  -1   2   5       80.74      101.36      5.86 o 
   0   2   5      340.70      339.85      9.34 o 
   1   2   5      229.86      257.77     12.62 o 
   2   2   5        1.80        0.00      3.45 o 
   3   2   5       11.70       11.65      2.64 o 
   4   2   5       18.90       16.46      2.74 o 
   5   2   5       21.59       24.46      3.82 o 
   6   2   5        9.87        9.47      5.50 o 
   7   2   5        1.45        0.00      3.82 o 
   8   2   5        0.20        0.12      4.75 o 
   9   2   5        0.10        1.66      5.75 o 
  -7   3   5        5.88        3.91      6.55 o 
  -6   3   5        0.08        1.02      5.43 o 
  -5   3   5        8.10        9.02     14.77 o 
  -4   3   5       12.53       14.57      3.58 o 
  -3   3   5        3.76        5.40      3.02 o 
  -2   3   5       28.59       31.05      3.40 o 
  -1   3   5       12.77       12.48      4.76 o 
   0   3   5        6.18       14.85      3.77 o 
   1   3   5       90.52       96.92      5.25 o 
   2   3   5       50.72       47.36     10.42 o 
   3   3   5        0.33        0.00      3.36 o 
   4   3   5       81.56       76.57      4.40 o 
   5   3   5        0.00        0.00      2.59 o 
   6   3   5        6.47        2.33      3.01 o 
   7   3   5        0.06        0.77      3.50 o 
   8   3   5        2.99        3.23      3.92 o 
   9   3   5        3.29        6.56      8.30 o 
  -7   4   5        3.59       14.71      8.94 o 
  -6   4   5        3.67        1.44      6.79 o 
  -5   4   5       30.08       27.38      5.94 o 
  -4   4   5        0.70        0.66      2.63 o 
  -3   4   5        0.62        0.00      2.94 o 
  -2   4   5       18.23       11.12      2.95 o 
  -1   4   5       38.95       54.71     11.39 o 
   0   4   5        1.22        4.00      4.93 o 
   1   4   5       27.30       26.10      3.92 o 
   2   4   5       23.29       31.96      4.99 o 
   3   4   5        4.85        6.66      4.17 o 
   4   4   5       16.58       14.02      2.43 o 
   5   4   5       11.81       19.17      7.94 o 
   6   4   5        0.17        1.89      2.87 o 
   7   4   5        1.48        2.75      3.81 o 
   8   4   5        0.03        0.00      3.76 o 
  -6   5   5        2.77        0.00      4.92 o 
  -5   5   5        5.28        3.54      5.17 o 
  -4   5   5        1.60        7.93      3.34 o 
  -3   5   5        2.57        2.52      2.88 o 
  -2   5   5       42.73       36.30      3.63 o 
  -1   5   5        0.77        3.04      2.69 o 
   0   5   5        1.26        0.73      1.93 o 
   1   5   5        3.55        6.36      3.55 o 
   2   5   5       17.14       18.89      4.84 o 
   3   5   5        0.52        0.00      5.07 o 
   4   5   5        0.22        6.48     13.14 o 
   5   5   5        2.45        3.16      2.87 o 
   6   5   5        4.67        1.79      2.91 o 
   7   5   5       14.90        7.47      5.31 o 
   8   5   5        2.33        0.48      5.04 o 
  -6   6   5        0.81        2.17      6.10 o 
  -5   6   5        0.00        2.96      6.79 o 
  -4   6   5       38.19       43.26     13.39 o 
  -3   6   5        5.72       10.07      4.60 o 
  -2   6   5      670.82      635.56     20.01 o 
  -1   6   5        0.28        2.65      3.01 o 
   0   6   5      259.27      261.12      9.34 o 
   1   6   5       13.60       13.50      2.77 o 
   2   6   5        3.86       12.85      9.47 o 
   3   6   5        4.62        6.54      5.24 o 
   4   6   5        0.27        5.92      5.04 o 
   5   6   5       33.69       37.66      6.60 o 
   6   6   5        4.00        0.00      7.81 o 
   7   6   5       37.87       53.65      7.15 o 
   8   6   5        1.33        0.00      4.37 o 
  -5   7   5       13.64        8.20     13.08 o 
  -4   7   5      185.31      149.97      8.99 o 
  -3   7   5       58.66       55.54      7.38 o 
  -2   7   5      213.39      207.54      6.52 o 
  -1   7   5        4.25        8.52      5.05 o 
   0   7   5       67.91       74.16      4.57 o 
   1   7   5        2.38       13.54      7.52 o 
   2   7   5       46.55       53.69      6.35 o 
   3   7   5       25.75       58.73     23.46 o 
   4   7   5       41.74       39.23      6.64 o 
   5   7   5       74.57       66.80      7.25 o 
   6   7   5        1.53        1.18      5.66 o 
   7   7   5       10.27        3.41      5.91 o 
  -4   8   5       13.88       18.11     13.08 o 
  -3   8   5       77.64       71.87      5.78 o 
  -2   8   5       20.29       19.80      5.07 o 
  -1   8   5        3.24        3.83      3.73 o 
   0   8   5       18.67       23.35      3.97 o 
   1   8   5       23.81       27.99      6.37 o 
   2   8   5       40.46       36.14      7.02 o 
   3   8   5        0.22        0.05      3.76 o 
   4   8   5        7.06       14.69      8.34 o 
   5   8   5        0.31        4.96      7.68 o 
   6   8   5        3.82        0.00      5.11 o 
   7   8   5        2.54        4.87     10.50 o 
  -3   9   5        7.08        2.35      5.55 o 
  -2   9   5        1.30        1.48      4.04 o 
  -1   9   5        4.70        1.95      4.00 o 
   0   9   5        1.13        4.97      5.17 o 
   1   9   5        0.80        0.00      4.46 o 
   2   9   5        5.97        4.13      9.45 o 
   3   9   5        1.30        0.96      4.52 o 
   4   9   5        3.34        1.76      5.33 o 
   5   9   5        1.90        1.42      5.56 o 
   6   9   5        0.60        0.00      7.35 o 
  -1  10   5        0.45        5.38      5.92 o 
   0  10   5        5.06        0.00      5.33 o 
   1  10   5        2.00        3.05      5.84 o 
   2  10   5        1.39        0.00      4.45 o 
   3  10   5        7.06       14.01     11.83 o 
   4  10   5        0.39        6.86      8.93 o 
  -1  -9   6        1.66        0.00     10.85 o 
  -4  -8   6        0.57        7.75      7.95 o 
  -3  -8   6       10.47       23.77      9.14 o 
  -2  -8   6        1.53        0.00      6.48 o 
  -1  -8   6        0.43        0.51      4.84 o 
   0  -8   6       32.77       16.55      7.43 o 
   1  -8   6        2.38       17.98     15.08 o 
   2  -8   6        8.45        8.18      6.58 o 
   3  -8   6        1.66        4.00      6.16 o 
  -5  -7   6        1.30        6.86      7.01 o 
  -4  -7   6        1.28        0.00      6.43 o 
  -3  -7   6        3.04        6.14      6.00 o 
  -2  -7   6       83.61       70.54     15.64 o 
  -1  -7   6        0.17        3.06      4.96 o 
   0  -7   6       33.11       30.88      7.01 o 
   1  -7   6       15.27       14.48      6.39 o 
   2  -7   6        2.58        1.90      5.23 o 
   3  -7   6        0.40        1.26      5.59 o 
   4  -7   6        0.46        0.23      6.99 o 
  -6  -6   6        2.59        1.48      5.83 o 
  -5  -6   6        8.91        2.18      6.12 o 
  -4  -6   6        2.22        3.25      7.09 o 
  -3  -6   6        5.62       13.80      6.37 o 
  -2  -6   6       12.38       14.12      5.66 o 
  -1  -6   6       59.05       70.12      8.16 o 
   0  -6   6        3.55        5.88      5.82 o 
   1  -6   6        1.08        7.68      5.45 o 
   2  -6   6       18.35       18.85      6.58 o 
   3  -6   6        2.75        1.85      4.37 o 
   4  -6   6        7.01        3.64      4.03 o 
   5  -6   6        0.75        0.50      4.56 o 
  -6  -5   6        1.11        3.84      6.37 o 
  -5  -5   6        6.55        2.09      6.37 o 
  -4  -5   6        0.02        0.41      5.36 o 
  -3  -5   6       27.86       27.23     10.35 o 
  -2  -5   6        8.41        3.75      4.85 o 
  -1  -5   6        0.85        0.00      4.65 o 
   0  -5   6       16.91       13.47      8.99 o 
   1  -5   6        1.70        3.11      2.54 o 
   2  -5   6        2.28        3.45      3.02 o 
   3  -5   6        0.03        2.97      3.69 o 
   4  -5   6        1.59        3.99      4.07 o 
   5  -5   6        0.02        1.57      5.00 o 
   6  -5   6        0.02        0.00      4.98 o 
  -7  -4   6       13.63        5.57      6.50 o 
  -6  -4   6        1.59        3.56      5.31 o 
  -5  -4   6        0.73        2.42      6.78 o 
  -4  -4   6        0.21        0.00      7.81 o 
  -3  -4   6        6.69        1.61      5.03 o 
  -2  -4   6       15.08       19.14      5.37 o 
  -1  -4   6       60.78       53.42      6.48 o 
   0  -4   6        7.53       10.34      6.45 o 
   1  -4   6        9.33       12.02      3.28 o 
   2  -4   6        1.13        0.91      6.69 o 
   3  -4   6       16.18       28.52      5.02 o 
   4  -4   6        0.35        3.15      3.82 o 
   5  -4   6        0.69        0.75      6.10 o 
   6  -4   6        1.27        0.59      4.83 o 
   7  -4   6       14.47        7.48      8.52 o 
  -7  -3   6        3.76        0.00      5.06 o 
  -6  -3   6        0.83        0.36      5.15 o 
  -5  -3   6        5.64       17.00      5.85 o 
  -4  -3   6       38.78       39.42      5.80 o 
  -3  -3   6       52.41       49.91     10.86 o 
  -2  -3   6      153.58      146.44     10.89 o 
  -1  -3   6        0.87        0.80      7.77 o 
   0  -3   6       14.78       16.07      5.54 o 
   1  -3   6       20.13       21.39      3.45 o 
   2  -3   6        2.72        2.72      4.56 o 
   3  -3   6        0.02        1.19      3.32 o 
   4  -3   6        8.71       12.61      3.99 o 
   5  -3   6        3.20        0.00      3.26 o 
   6  -3   6        4.69        5.11      4.94 o 
   7  -3   6        7.58       12.70     13.41 o 
  -7  -2   6        2.00       11.71      6.60 o 
  -6  -2   6        9.74       12.25      4.65 o 
  -5  -2   6        0.44        0.00      3.54 o 
  -4  -2   6       55.38       58.71      4.91 o 
  -3  -2   6       31.22       37.77      4.31 o 
  -2  -2   6      325.60      330.17      7.45 o 
  -1  -2   6        9.20       16.76      5.33 o 
   0  -2   6        3.31        0.00      2.20 o 
   1  -2   6        7.11       12.27      3.11 o 
   2  -2   6       25.87       29.35      3.65 o 
   3  -2   6        1.42        0.00      2.95 o 
   4  -2   6       15.15       12.70      3.91 o 
   5  -2   6       44.52       50.37      6.38 o 
   6  -2   6       51.38       38.80      4.36 o 
   7  -2   6        5.13        4.72     11.16 o 
   8  -2   6        2.43       12.73      9.55 o 
  -7  -1   6       15.13       22.51      9.32 o 
  -6  -1   6       46.33       40.79      5.26 o 
  -5  -1   6      416.98      419.02     24.25 o 
  -4  -1   6      500.15      457.27      9.26 o 
  -3  -1   6      286.09      278.87      7.00 o 
  -2  -1   6      362.94      357.80      6.82 o 
  -1  -1   6        0.02        3.11      2.73 o 
   0  -1   6        0.04        0.46      2.27 o 
   1  -1   6        0.77        3.89      3.55 o 
   2  -1   6       86.90       90.29      4.25 o 
   3  -1   6      233.47      233.61      9.46 o 
   4  -1   6      151.55      162.46     15.27 o 
   5  -1   6       70.72       69.67      6.48 o 
   6  -1   6        0.13        1.91      3.23 o 
   7  -1   6        6.58       10.12      5.57 o 
   8  -1   6        0.55        0.00      5.22 o 
  -7   0   6       42.90       50.72      8.83 o 
  -6   0   6       61.07       58.06      6.72 o 
  -5   0   6       29.77       30.68      4.57 o 
  -4   0   6      307.81      311.49      7.91 o 
  -3   0   6        3.57        7.43      3.56 o 
  -2   0   6       15.76       16.94      3.48 o 
  -1   0   6      147.87      164.41      8.03 o 
   0   0   6       38.45       44.52      3.09 o 
   1   0   6       54.47       54.89      5.07 o 
   2   0   6      251.25      250.97     11.85 o 
   3   0   6       41.25       43.29      4.85 o 
   4   0   6        6.36        1.71      3.91 o 
   5   0   6        7.48        6.79      3.34 o 
   6   0   6        3.78        2.07      2.96 o 
   7   0   6        4.60        1.80      4.22 o 
   8   0   6        3.37       12.01      9.17 o 
  -7   1   6        0.15        0.00      5.93 o 
  -6   1   6      121.99      132.75     17.13 o 
  -5   1   6       25.22       24.08      4.76 o 
  -4   1   6       26.05       35.49      6.48 o 
  -3   1   6        1.47        2.63      3.18 o 
  -2   1   6       28.14       33.17      3.56 o 
  -1   1   6      145.89      154.07      4.50 o 
   0   1   6        3.75        5.45      2.51 o 
   1   1   6        0.51        1.99      1.37 o 
   2   1   6       35.41       31.69      4.74 o 
   3   1   6       23.22       23.30      2.50 o 
   4   1   6       11.87        9.30      3.01 o 
   5   1   6        1.19        4.17      4.09 o 
   6   1   6        0.03        0.00      2.77 o 
   7   1   6        1.69        4.71      3.85 o 
   8   1   6        0.01        4.14      5.41 o 
  -7   2   6       15.82        9.36      7.80 o 
  -6   2   6        0.13        0.00      5.74 o 
  -5   2   6       36.41       51.40      8.78 o 
  -4   2   6        0.69        6.78      4.65 o 
  -3   2   6       16.28       22.80      5.38 o 
  -2   2   6       14.42       22.19      5.53 o 
  -1   2   6       68.20       72.42      8.53 o 
   0   2   6        2.38        3.45      1.94 o 
   1   2   6       12.78       20.98      7.66 o 
   2   2   6       12.96       15.19      8.29 o 
   3   2   6        5.17        5.58      4.51 o 
   4   2   6       62.52       61.28      4.50 o 
   5   2   6        0.02        1.48      2.82 o 
   6   2   6       34.44       34.75      4.18 o 
   7   2   6        0.94        3.66      3.42 o 
   8   2   6        4.15        0.00      8.96 o 
  -7   3   6        5.38        6.86      9.73 o 
  -6   3   6        0.37        7.67      6.76 o 
  -5   3   6        6.80       13.83      4.36 o 
  -4   3   6        0.51        2.79      3.20 o 
  -3   3   6       62.18       67.10      5.38 o 
  -2   3   6        0.06        1.90      2.88 o 
  -1   3   6       22.83       25.64      2.82 o 
   0   3   6       15.58       19.40      6.92 o 
   1   3   6      214.26      207.24      7.05 o 
   2   3   6       19.55       21.93      4.40 o 
   3   3   6       33.67       34.66      8.78 o 
   4   3   6        7.08        8.53     10.21 o 
   5   3   6        0.01        1.81      3.89 o 
   6   3   6        0.65        4.31      4.70 o 
   7   3   6        0.67        0.69      5.94 o 
   8   3   6        0.16        0.00      5.97 o 
  -6   4   6       10.94        4.62      5.90 o 
  -5   4   6        0.03        2.34      5.56 o 
  -4   4   6        8.53       12.40      3.79 o 
  -3   4   6       17.03       26.63      4.32 o 
  -2   4   6        5.69       13.29      3.42 o 
  -1   4   6        6.84       10.01      3.67 o 
   0   4   6       68.29       55.41      5.79 o 
   1   4   6        0.10        4.82      4.31 o 
   2   4   6      267.46      257.07      9.33 o 
   3   4   6       17.60       28.79      5.26 o 
   4   4   6       33.13       35.15     14.37 o 
   5   4   6        2.32        6.87      4.57 o 
   6   4   6        0.06        0.00      4.51 o 
   7   4   6        1.02        2.64      4.85 o 
   8   4   6        1.22        3.12      5.26 o 
  -6   5   6        0.35        4.35      6.63 o 
  -5   5   6        6.41        4.14      5.48 o 
  -4   5   6        3.58        1.00      2.75 o 
  -3   5   6        0.27        2.32      3.02 o 
  -2   5   6       63.82       57.12      4.20 o 
  -1   5   6        3.24        0.00      2.26 o 
   0   5   6     1568.71     1527.45     19.61 o 
   1   5   6        8.07        8.14      4.87 o 
   2   5   6      631.68      576.09     11.90 o 
   3   5   6       30.98       33.14      7.79 o 
   4   5   6       10.18       21.49      6.65 o 
   5   5   6        0.00        0.23      6.14 o 
   6   5   6        1.75        0.00      5.65 o 
   7   5   6       12.04        6.79      5.18 o 
   8   5   6        8.87       22.87      7.11 o 
  -5   6   6        4.15        5.54      6.56 o 
  -4   6   6        0.03        5.49      6.20 o 
  -3   6   6       57.36       58.12      4.76 o 
  -2   6   6      205.93      179.33      6.07 o 
  -1   6   6      144.73      132.24      7.33 o 
   0   6   6      296.68      277.38      8.71 o 
   1   6   6       56.47       41.78      5.77 o 
   2   6   6       71.76       71.72      6.94 o 
   3   6   6        8.09        1.38      6.76 o 
   4   6   6       46.23       38.93      5.90 o 
   5   6   6        0.85        0.00      4.66 o 
   6   6   6       36.21       41.39      6.26 o 
   7   6   6        7.19        0.00      6.88 o 
  -5   7   6        4.77        2.71      5.62 o 
  -4   7   6        0.12        1.60      6.50 o 
  -3   7   6        0.00        2.03      3.62 o 
  -2   7   6        3.46        0.86      3.31 o 
  -1   7   6      195.25      200.20     10.91 o 
   0   7   6        7.61        6.16      5.71 o 
   1   7   6       33.47       19.37     12.26 o 
   2   7   6        7.74       15.11      5.69 o 
   3   7   6       58.63       51.24      7.84 o 
   4   7   6       21.18       36.94     10.09 o 
   5   7   6       14.21        9.36      5.70 o 
   6   7   6        3.48        5.87      5.61 o 
   7   7   6        0.09        1.08      5.48 o 
  -4   8   6        0.13        0.00      7.88 o 
  -3   8   6       14.91        9.29      8.80 o 
  -2   8   6        0.07       11.71      8.55 o 
  -1   8   6       16.01       18.63      5.80 o 
   0   8   6        8.85       21.69      6.49 o 
   1   8   6       10.73       27.69      6.01 o 
   2   8   6        0.44        0.35      5.35 o 
   3   8   6        3.27        3.81      5.20 o 
   4   8   6        1.20        8.00      5.71 o 
   5   8   6        0.62        0.82      7.58 o 
   6   8   6        0.06        0.28     12.52 o 
  -2   9   6        6.24        0.00      5.16 o 
  -1   9   6        0.03        2.64      5.16 o 
   0   9   6        0.15        0.00      4.94 o 
   1   9   6        0.21        4.99      6.23 o 
   2   9   6        8.71        5.06      5.57 o 
   3   9   6        2.71        3.31      5.38 o 
   4   9   6        5.82       12.86     10.17 o 
   5   9   6        2.47        0.27      5.49 o 
   0  10   6        0.04        0.00      6.58 o 
   1  10   6        0.65        1.93      5.49 o 
   2  10   6        0.18        2.70      5.95 o 
   3  10   6        0.02        4.56      7.50 o 
  -2  -8   7        0.00        0.00      8.93 o 
  -1  -8   7        0.47        0.34      6.13 o 
   0  -8   7       20.24       15.83     16.38 o 
   1  -8   7        1.37        0.00      6.35 o 
  -4  -7   7        1.69        2.04      6.60 o 
  -3  -7   7        2.47        0.00      5.93 o 
  -2  -7   7        0.65        0.00      6.17 o 
  -1  -7   7       12.63       19.37      6.83 o 
   0  -7   7        0.13        6.86      6.75 o 
   1  -7   7        6.22       12.34     18.18 o 
   2  -7   7        1.68        0.17      5.09 o 
   3  -7   7        0.40        0.00      6.01 o 
  -5  -6   7        0.21        1.62      6.39 o 
  -4  -6   7        0.60        0.00      6.51 o 
  -3  -6   7       12.77        9.21      6.16 o 
  -2  -6   7        7.17       48.78     24.20 o 
  -1  -6   7        0.56        2.36      5.31 o 
   0  -6   7        1.19        2.00      5.41 o 
   1  -6   7        0.01        0.00      6.11 o 
   2  -6   7        0.87        0.00      5.60 o 
   3  -6   7        1.95        0.00      5.03 o 
   4  -6   7        3.73        0.14      3.41 o 
  -5  -5   7       15.51        7.60      6.65 o 
  -4  -5   7       11.21       16.44      6.83 o 
  -3  -5   7        0.87        4.24      5.67 o 
  -2  -5   7        2.55        5.90      5.28 o 
  -1  -5   7        3.65        7.35      5.27 o 
   0  -5   7       10.46       14.48      5.73 o 
   1  -5   7       34.25       41.98      9.62 o 
   2  -5   7       14.01       15.76      4.64 o 
   3  -5   7        0.13        5.66      5.17 o 
   4  -5   7        0.12        0.00      4.57 o 
   5  -5   7        2.92        0.00      4.90 o 
  -6  -4   7       14.14        4.11      6.26 o 
  -5  -4   7        0.47        0.00      5.86 o 
  -4  -4   7        9.28        7.05      5.94 o 
  -3  -4   7       14.12       11.93      6.32 o 
  -2  -4   7       65.48       57.99      6.37 o 
  -1  -4   7       10.12       11.83      5.43 o 
   0  -4   7       40.42       38.62      6.33 o 
   1  -4   7       57.71       60.61      7.90 o 
   2  -4   7        6.41       11.63      4.63 o 
   3  -4   7        1.26        7.26      8.09 o 
   4  -4   7        0.09        3.44      4.20 o 
   5  -4   7        0.20        0.00      4.40 o 
   6  -4   7        0.12       15.76      9.25 o 
  -6  -3   7       10.90        8.60      6.49 o 
  -5  -3   7        3.85        0.00      4.80 o 
  -4  -3   7       16.34       22.05      6.61 o 
  -3  -3   7       10.21       15.55      6.27 o 
  -2  -3   7      143.40      146.76      8.96 o 
  -1  -3   7      228.32      209.43     10.79 o 
   0  -3   7      402.35      376.26      8.82 o 
   1  -3   7       35.23       37.75      9.59 o 
   2  -3   7       46.42       56.32      9.26 o 
   3  -3   7        4.36        4.80      7.61 o 
   4  -3   7        4.52        7.13      4.24 o 
   5  -3   7        0.91        0.24      3.26 o 
   6  -3   7        6.73        4.26      5.39 o 
   7  -3   7        5.42       12.48      8.40 o 
  -7  -2   7        2.10        0.00      8.47 o 
  -6  -2   7        0.19        0.00      5.48 o 
  -5  -2   7        3.43        4.04      3.93 o 
  -4  -2   7       40.27       47.21      6.59 o 
  -3  -2   7      665.17      649.45     10.42 o 
  -2  -2   7      369.11      340.29      7.61 o 
  -1  -2   7      329.11      338.03      7.13 o 
   0  -2   7      507.52      470.54      8.32 o 
   1  -2   7        5.04        3.96      2.96 o 
   2  -2   7       20.76       23.69      3.84 o 
   3  -2   7        1.15        0.00      3.24 o 
   4  -2   7       20.64       17.43      4.28 o 
   5  -2   7        6.11        8.69      4.17 o 
   6  -2   7       15.31       17.25      6.10 o 
   7  -2   7        8.19        5.19      5.96 o 
  -6  -1   7        1.65        6.01      5.38 o 
  -5  -1   7       39.80       42.12      5.52 o 
  -4  -1   7        1.07        4.74      3.93 o 
  -3  -1   7        5.99        9.17      6.01 o 
  -2  -1   7      395.59      379.83      7.83 o 
  -1  -1   7       31.70       31.68      3.75 o 
   0  -1   7       77.30       66.92      6.30 o 
   1  -1   7       41.17       41.71      5.25 o 
   2  -1   7        2.81        1.07      2.55 o 
   3  -1   7      108.13      100.62      4.60 o 
   4  -1   7        9.44       17.97      6.55 o 
   5  -1   7        0.40        1.01      2.94 o 
   6  -1   7        0.02        4.75      6.50 o 
   7  -1   7        0.10        3.32      5.03 o 
  -7   0   7        6.35       12.11      7.91 o 
  -6   0   7       12.31        0.00      5.56 o 
  -5   0   7        2.69        1.79      4.04 o 
  -4   0   7      102.47       91.44      5.77 o 
  -3   0   7       40.42       44.19      4.54 o 
  -2   0   7       41.56       48.66      4.42 o 
  -1   0   7        9.49       10.78      4.74 o 
   0   0   7       46.95       53.74      3.61 o 
   1   0   7       80.34       87.29      6.26 o 
   2   0   7       24.14       24.20      4.74 o 
   3   0   7        4.58        5.70      6.42 o 
   4   0   7        0.03        0.00      2.82 o 
   5   0   7        0.34        3.11      4.76 o 
   6   0   7        0.16        1.16      3.21 o 
   7   0   7        3.93        2.21      4.38 o 
   8   0   7        1.88        6.60      8.76 o 
  -7   1   7        2.05        1.39      6.54 o 
  -6   1   7        3.19       19.54      7.84 o 
  -5   1   7        9.26       21.57      4.90 o 
  -4   1   7        1.03        0.00      4.96 o 
  -3   1   7       43.29       35.76      4.55 o 
  -2   1   7        0.77        0.00      3.00 o 
  -1   1   7        0.51        8.06      4.27 o 
   0   1   7        0.13        0.00      2.15 o 
   1   1   7       34.49       31.73      3.98 o 
   2   1   7       14.58       27.79      5.55 o 
   3   1   7       47.30       53.17      6.81 o 
   4   1   7        0.38        0.59      2.20 o 
   5   1   7       19.73       17.27      3.47 o 
   6   1   7       22.39       16.49      7.01 o 
   7   1   7        5.69        9.79      8.61 o 
   8   1   7        4.08       15.16      9.06 o 
  -6   2   7        2.53        4.35      6.37 o 
  -5   2   7        0.02        0.76      4.08 o 
  -4   2   7        1.36        0.28      6.90 o 
  -3   2   7        0.74       18.40     13.00 o 
  -2   2   7        1.38        3.08      3.50 o 
  -1   2   7       11.82       14.47      2.80 o 
   0   2   7        0.87       17.54      7.91 o 
   1   2   7       67.96       65.05      6.97 o 
   2   2   7        3.77        8.56      4.49 o 
   3   2   7      107.33      108.64     12.14 o 
   4   2   7        7.48        7.42      6.99 o 
   5   2   7       48.53       57.73      6.17 o 
   6   2   7       33.93       36.44      6.36 o 
   7   2   7        4.27        6.69      6.60 o 
   8   2   7        5.01        1.80      7.58 o 
  -6   3   7        2.65       13.21      8.70 o 
  -5   3   7        4.61        1.12      4.54 o 
  -4   3   7       11.66       13.01      5.71 o 
  -3   3   7       41.08       40.05      4.51 o 
  -2   3   7       16.54        8.67      3.65 o 
  -1   3   7       29.22       25.67      3.02 o 
   0   3   7        0.74        4.56      5.74 o 
   1   3   7        3.43        6.83     11.57 o 
   2   3   7       31.42       33.41      5.82 o 
   3   3   7        4.37        6.14      5.44 o 
   4   3   7      301.38      306.62      9.88 o 
   5   3   7       14.38       22.56      5.33 o 
   6   3   7      104.92      105.64      7.32 o 
   7   3   7        0.04        4.38      7.73 o 
  -6   4   7        1.45        1.06      5.83 o 
  -5   4   7       89.83       82.71      8.77 o 
  -4   4   7        0.22        2.12      3.70 o 
  -3   4   7       26.07       25.76      4.47 o 
  -2   4   7       27.49       32.76      4.95 o 
  -1   4   7        2.73       13.63      4.72 o 
   0   4   7       54.07       62.27      6.21 o 
   1   4   7        5.01        2.72      4.76 o 
   2   4   7      985.77     1066.16     25.27 o 
   3   4   7       10.98        4.50      5.79 o 
   4   4   7      540.22      500.68     12.32 o 
   5   4   7       35.41       30.96      6.08 o 
   6   4   7       20.33       23.72      6.41 o 
   7   4   7        4.43        1.57      5.33 o 
   8   4   7        2.02        0.00      5.42 o 
  -5   5   7       12.92        8.96      6.57 o 
  -4   5   7        4.00        0.00      3.21 o 
  -3   5   7       10.43        4.41      4.12 o 
  -2   5   7       10.85       15.68      3.53 o 
  -1   5   7      146.56      152.47      8.30 o 
   0   5   7        9.46       17.27      5.06 o 
   1   5   7      149.92      142.62      8.24 o 
   2   5   7      170.94      161.78      8.34 o 
   3   5   7       56.18       58.04      8.20 o 
   4   5   7       39.71       31.47      5.51 o 
   5   5   7       23.95       26.48     10.85 o 
   6   5   7       16.40        2.39      5.27 o 
   7   5   7        0.65        9.59      6.85 o 
  -5   6   7        2.52        9.78     11.32 o 
  -4   6   7        0.02        5.07      5.81 o 
  -3   6   7        6.63       16.90     11.09 o 
  -2   6   7       46.57       47.54      6.63 o 
  -1   6   7        0.56        3.74      5.73 o 
   0   6   7        0.36       21.72      5.93 o 
   1   6   7      113.86      110.08      7.34 o 
   2   6   7        0.27        3.62      4.36 o 
   3   6   7       37.46       43.36     11.72 o 
   4   6   7        0.01        0.00      6.69 o 
   5   6   7       36.02       51.92     10.22 o 
   6   6   7        1.78        0.83      5.37 o 
   7   6   7       13.13        6.73      6.89 o 
  -4   7   7        9.52        8.96      9.25 o 
  -3   7   7        4.21        9.40     11.52 o 
  -2   7   7        0.03        6.64      7.10 o 
  -1   7   7        1.97        1.12      5.87 o 
   0   7   7        4.58       20.58      6.88 o 
   1   7   7        9.92       10.18      5.83 o 
   2   7   7       10.21       30.61      6.64 o 
   3   7   7        3.14       14.64      9.93 o 
   4   7   7        2.78       13.36      9.91 o 
   5   7   7        0.97        9.21      6.76 o 
   6   7   7        0.00        0.00      5.73 o 
  -3   8   7        3.23        0.00      6.89 o 
  -2   8   7        7.73        6.92      5.75 o 
  -1   8   7        1.21        3.10      7.48 o 
   0   8   7        0.25        0.42      4.56 o 
   1   8   7        0.13        3.05      5.32 o 
   2   8   7        0.50        2.63      5.23 o 
   3   8   7        0.95        0.00      6.36 o 
   4   8   7        4.18        7.06      5.86 o 
   5   8   7        2.04        9.78      6.52 o 
  -1   9   7        1.58        1.62      5.97 o 
   0   9   7        0.64        0.00      6.74 o 
   1   9   7        5.86        6.49      6.88 o 
   2   9   7        4.80        2.56      7.66 o 
   3   9   7        0.44        5.82      9.21 o 
   4   9   7        0.40        0.07      7.66 o 
  -2  -7   8        0.00        2.12      6.66 o 
  -1  -7   8        1.33        0.76      6.19 o 
   0  -7   8        4.93        8.37      6.89 o 
   1  -7   8        0.94        0.00      6.50 o 
  -3  -6   8        2.63        2.51      6.36 o 
  -2  -6   8        3.46        0.00      5.21 o 
  -1  -6   8        1.02        1.55      5.14 o 
   0  -6   8       11.83       20.02     16.56 o 
   1  -6   8        0.75        3.39      6.26 o 
   2  -6   8       11.66        9.12     15.70 o 
   3  -6   8        9.81        7.81      6.54 o 
  -4  -5   8        1.34        0.00      7.42 o 
  -3  -5   8        1.90        1.32      5.17 o 
  -2  -5   8       22.48       24.16      8.45 o 
  -1  -5   8        8.69       23.57     23.02 o 
   0  -5   8       17.76       25.98      6.79 o 
   1  -5   8        0.40        2.60      5.71 o 
   2  -5   8        2.68        1.59      5.56 o 
   3  -5   8       51.47       45.59      5.92 o 
   4  -5   8       12.47        0.00      5.85 o 
  -5  -4   8       50.84       57.86     14.32 o 
  -4  -4   8       11.41        3.11      5.64 o 
  -3  -4   8        0.20        4.73      6.43 o 
  -2  -4   8       25.97       29.90      6.08 o 
  -1  -4   8       29.11       26.89      7.17 o 
   0  -4   8      100.18      111.94     13.64 o 
   1  -4   8      143.24      125.00      8.39 o 
   2  -4   8      179.39      189.19     21.11 o 
   3  -4   8       49.32       56.76      8.95 o 
   4  -4   8       51.92       59.76      8.96 o 
   5  -4   8        0.11        0.00      4.91 o 
  -5  -3   8       20.87       24.94     11.86 o 
  -4  -3   8        0.00        0.00      6.49 o 
  -3  -3   8        0.07        0.00      5.54 o 
  -2  -3   8        3.48        3.28      4.90 o 
  -1  -3   8      319.03      284.31     20.07 o 
   0  -3   8       70.30       61.55      4.51 o 
   1  -3   8      150.01      142.09      7.97 o 
   2  -3   8      237.56      245.57      9.48 o 
   3  -3   8        0.88        3.29      3.63 o 
   4  -3   8       31.16       47.49      9.58 o 
   5  -3   8        1.36        1.18      4.61 o 
   6  -3   8        5.52        4.20      6.16 o 
  -6  -2   8        0.42        1.98      5.98 o 
  -5  -2   8        0.61        0.00      6.60 o 
  -4  -2   8       18.62       17.00      4.90 o 
  -3  -2   8        3.15        6.43      3.57 o 
  -2  -2   8       53.51       54.45      5.19 o 
  -1  -2   8        0.02        5.80      3.47 o 
   0  -2   8      104.30       95.90      5.75 o 
   1  -2   8       12.22       16.42      3.72 o 
   2  -2   8       49.86       53.75      5.61 o 
   3  -2   8        3.33        4.60      3.53 o 
   4  -2   8        0.99        2.28      3.96 o 
   5  -2   8       33.07       32.37      7.58 o 
   6  -2   8        0.66        1.48      3.98 o 
  -6  -1   8        7.43        7.21      6.75 o 
  -5  -1   8        3.34        8.63      5.07 o 
  -4  -1   8       51.40       49.46      6.27 o 
  -3  -1   8        0.94        0.00      3.15 o 
  -2  -1   8        3.84        0.05      2.70 o 
  -1  -1   8       10.77        6.78      4.28 o 
   0  -1   8       11.65       16.39      3.61 o 
   1  -1   8       10.95       15.46      3.25 o 
   2  -1   8        9.96        8.88      3.22 o 
   3  -1   8        8.85       13.39      3.44 o 
   4  -1   8       23.53       25.00      5.85 o 
   5  -1   8        2.19        3.18      4.12 o 
   6  -1   8        0.00        0.00      4.17 o 
   7  -1   8        1.15        7.91      8.50 o 
  -6   0   8       16.81       16.84      6.58 o 
  -5   0   8        1.17       13.97     10.43 o 
  -4   0   8       31.78       33.75      5.19 o 
  -3   0   8        0.39        1.45      3.62 o 
  -2   0   8        4.17        0.00      3.05 o 
  -1   0   8        3.46       10.12      7.42 o 
   0   0   8        6.09       13.70      6.95 o 
   1   0   8        2.46        0.81      2.36 o 
   2   0   8        0.30        1.30      2.11 o 
   3   0   8        0.77        6.51      6.61 o 
   4   0   8        0.62        4.79      5.30 o 
   5   0   8       14.75       10.34      5.82 o 
   6   0   8        0.42        0.00      8.04 o 
   7   0   8        5.61       26.78      9.12 o 
  -6   1   8        0.45        9.17      7.22 o 
  -5   1   8        1.14        2.17      4.20 o 
  -4   1   8        1.36        8.93      5.63 o 
  -3   1   8       20.77       22.88      5.10 o 
  -2   1   8        6.17       13.79      3.75 o 
  -1   1   8        0.05        0.60      2.35 o 
   0   1   8        0.05        9.18      5.41 o 
   1   1   8       13.66       30.08      5.89 o 
   2   1   8        4.74       14.13      5.91 o 
   3   1   8       17.46       21.35      5.66 o 
   4   1   8        0.02        6.60     13.85 o 
   5   1   8        6.59        3.78      5.48 o 
   6   1   8        0.15        1.86      5.68 o 
   7   1   8       18.60       21.30      8.60 o 
  -6   2   8        1.91        1.77      5.88 o 
  -5   2   8        3.71        4.84      4.63 o 
  -4   2   8        5.81        5.21      4.45 o 
  -3   2   8       20.69       27.89      4.70 o 
  -2   2   8        0.09        1.09      3.18 o 
  -1   2   8      186.23      162.50     10.50 o 
   0   2   8       10.65       21.53      5.72 o 
   1   2   8        0.44        0.00      3.98 o 
   2   2   8        0.74        0.00      4.91 o 
   3   2   8       40.68       37.10      6.14 o 
   4   2   8        0.55        3.53      4.46 o 
   5   2   8        2.48       12.41      6.01 o 
   6   2   8      105.44      105.37     25.88 o 
   7   2   8        5.23        5.53      5.64 o 
  -5   3   8       18.52       18.45      6.73 o 
  -4   3   8       21.48       30.05      4.85 o 
  -3   3   8      174.58      146.08      6.89 o 
  -2   3   8        0.43        0.00      4.98 o 
  -1   3   8       84.80       75.99      7.12 o 
   0   3   8       70.22       68.08     11.65 o 
   1   3   8        3.25        4.57      6.02 o 
   2   3   8       55.47       63.79      6.63 o 
   3   3   8       28.51       25.81      5.58 o 
   4   3   8      178.38      181.74     26.11 o 
   5   3   8        7.21       18.26      7.19 o 
   6   3   8      154.25      167.99     10.65 o 
   7   3   8       15.62       11.90     15.74 o 
  -5   4   8        5.52        8.80     10.14 o 
  -4   4   8        0.10        2.29      3.88 o 
  -3   4   8       22.43       25.46      6.13 o 
  -2   4   8       21.49       17.98      5.76 o 
  -1   4   8       19.19       16.66      5.69 o 
   0   4   8        9.57       23.78      5.94 o 
   1   4   8      184.15      197.81      9.50 o 
   2   4   8       91.62       79.11      7.44 o 
   3   4   8       69.89       72.37      9.21 o 
   4   4   8       16.21       16.73      9.34 o 
   5   4   8       12.26       15.09      6.62 o 
   6   4   8       11.67        5.88      6.16 o 
   7   4   8        8.42        0.93      6.02 o 
  -4   5   8       23.08       20.25     10.44 o 
  -3   5   8        1.84        1.67      5.15 o 
  -2   5   8        2.72        5.86      5.38 o 
  -1   5   8        1.38        2.97      7.35 o 
   0   5   8      122.75      111.91     14.00 o 
   1   5   8       12.06       16.75      6.25 o 
   2   5   8        4.49        3.33      5.10 o 
   3   5   8       10.49        9.36      5.22 o 
   4   5   8        2.50        7.40      5.40 o 
   5   5   8        3.48        0.66      4.21 o 
   6   5   8        0.99        0.00      4.91 o 
   7   5   8       10.49       24.72     10.93 o 
  -4   6   8        0.01        0.00      7.81 o 
  -3   6   8        0.16        1.10      5.12 o 
  -2   6   8       10.56        7.74      6.01 o 
  -1   6   8        0.04        0.00      6.01 o 
   0   6   8        5.09       16.59     16.74 o 
   1   6   8       40.16       40.54      6.77 o 
   2   6   8        4.18        0.00      4.53 o 
   3   6   8        0.06        0.00      4.29 o 
   4   6   8        2.74        0.00      5.83 o 
   5   6   8        0.18       18.45     14.46 o 
   6   6   8        0.87        1.44      6.34 o 
  -3   7   8       12.74       24.48     11.26 o 
  -2   7   8        0.55        0.96      5.11 o 
  -1   7   8        6.05        3.20      5.76 o 
   0   7   8        9.80        9.67      5.80 o 
   1   7   8        0.00        8.84      6.70 o 
   2   7   8        2.33       18.63      7.45 o 
   3   7   8        2.19        6.26      6.45 o 
   4   7   8        4.72        4.28      5.95 o 
   5   7   8        8.28        2.37      6.82 o 
  -1   8   8        0.91        0.00      6.16 o 
   0   8   8        3.41        0.55      4.83 o 
   1   8   8        0.23        0.73      5.67 o 
   2   8   8        0.00        5.99      6.25 o 
   3   8   8       18.77       30.95     12.04 o 
   4   8   8       11.07        9.96      6.85 o 
  -1  -6   9        6.55        2.58      6.93 o 
   0  -6   9        6.83        4.75      6.95 o 
   1  -6   9        1.98        0.00      6.89 o 
  -3  -5   9       44.52       38.42     14.08 o 
  -2  -5   9        1.01        2.11      6.30 o 
  -1  -5   9        9.10       18.64      7.37 o 
   0  -5   9       23.98       33.50      8.03 o 
   1  -5   9        7.03        7.06      8.37 o 
   2  -5   9       29.75       43.47     15.00 o 
   3  -5   9       31.34       43.04      8.64 o 
  -4  -4   9        6.47        1.52      6.29 o 
  -3  -4   9       49.03       73.37      9.23 o 
  -2  -4   9        0.03        0.00      4.87 o 
  -1  -4   9        7.70        0.00      4.92 o 
   0  -4   9        5.41       37.10     25.75 o 
   1  -4   9       57.89       57.32      7.47 o 
   2  -4   9        0.09        0.00      3.62 o 
   3  -4   9       24.64       29.10      9.79 o 
   4  -4   9       43.38       31.61      5.97 o 
  -4  -3   9        0.64        6.29      6.97 o 
  -3  -3   9        2.35        3.91      6.18 o 
  -2  -3   9       28.88       34.42     15.54 o 
  -1  -3   9        6.11        3.64      5.19 o 
   0  -3   9       69.52       66.96      7.58 o 
   1  -3   9        2.54        5.54      3.83 o 
   2  -3   9        1.85        2.32      4.07 o 
   3  -3   9        0.19        0.14      4.06 o 
   4  -3   9        6.81        9.55      4.77 o 
   5  -3   9        1.33        0.00      9.65 o 
  -5  -2   9        8.31       11.49      7.24 o 
  -4  -2   9        3.76        0.95      5.51 o 
  -3  -2   9        0.01        0.00      5.74 o 
  -2  -2   9       14.03       17.60      7.99 o 
  -1  -2   9        0.03        2.03      3.27 o 
   0  -2   9       10.26        8.35      5.02 o 
   1  -2   9        0.00        2.88      3.39 o 
   2  -2   9        0.73        2.17      3.17 o 
   3  -2   9        0.66        1.67      4.20 o 
   4  -2   9        1.16        9.84     14.92 o 
   5  -2   9        0.00        5.19      7.57 o 
  -5  -1   9       10.75       22.23      7.76 o 
  -4  -1   9        0.03        9.35      5.14 o 
  -3  -1   9        0.34        1.95      3.53 o 
  -2  -1   9       35.16       34.41      4.64 o 
  -1  -1   9        0.00        0.00      3.29 o 
   0  -1   9        8.35        2.63      3.15 o 
   1  -1   9        2.98        0.27      3.06 o 
   2  -1   9       13.52        9.17      5.68 o 
   3  -1   9        1.88        0.00      5.06 o 
   4  -1   9        5.12       14.40     12.60 o 
   5  -1   9        0.66        0.00      6.05 o 
   6  -1   9        0.03        0.00      6.32 o 
  -5   0   9        0.01        7.53      6.52 o 
  -4   0   9        0.00        1.93      5.12 o 
  -3   0   9        1.16        3.34      3.79 o 
  -2   0   9        1.66        2.35      3.78 o 
  -1   0   9       29.72       25.61      3.97 o 
   0   0   9        3.65        6.45      5.27 o 
   1   0   9        0.11        0.00      4.83 o 
   2   0   9        9.62       12.38      5.81 o 
   3   0   9       24.05       32.68      6.45 o 
   4   0   9        2.07        4.20      6.18 o 
   5   0   9        0.13        0.00      5.50 o 
   6   0   9        0.04        9.38      6.65 o 
  -5   1   9        3.79        6.20      4.98 o 
  -4   1   9        4.88        6.01      4.45 o 
  -3   1   9        0.52        5.91      5.76 o 
  -2   1   9       14.63       12.59      3.77 o 
  -1   1   9       20.22       16.07     16.64 o 
   0   1   9        5.53        3.79      5.01 o 
   1   1   9      169.72      159.29      9.60 o 
   2   1   9        2.89       12.59      6.15 o 
   3   1   9       22.27       35.15      7.41 o 
   4   1   9        2.19        5.41      4.97 o 
   5   1   9       18.75       33.45     11.17 o 
   6   1   9        2.02        4.99      6.24 o 
  -5   2   9        0.01        0.00      7.29 o 
  -4   2   9        0.94        8.86      6.49 o 
  -3   2   9       11.71       15.78     12.22 o 
  -2   2   9       36.28       44.32     11.70 o 
  -1   2   9      102.95       91.22      8.20 o 
   0   2   9        2.31        5.58      5.72 o 
   1   2   9      121.71       98.86      7.35 o 
   2   2   9       52.99       54.66      7.84 o 
   3   2   9        0.94        0.00      4.14 o 
   4   2   9       38.74       38.08     13.16 o 
   5   2   9       24.52       25.69      7.43 o 
   6   2   9        9.71       11.76      6.92 o 
  -4   3   9        1.36        1.19      4.69 o 
  -3   3   9        2.83        0.00      5.68 o 
  -2   3   9        0.00        0.00      6.08 o 
  -1   3   9       14.71        0.12      8.84 o 
   0   3   9       15.64       10.99      5.66 o 
   1   3   9       20.30       21.87     14.98 o 
   2   3   9        0.66        2.54      5.62 o 
   3   3   9       91.32       80.33      7.53 o 
   4   3   9      105.18      100.29      9.67 o 
   5   3   9       18.12       32.72      6.65 o 
   6   3   9        0.93       13.30      7.16 o 
  -4   4   9        0.33        0.00      5.22 o 
  -3   4   9        0.68        3.71      6.01 o 
  -2   4   9       12.88       10.92      7.48 o 
  -1   4   9        0.07        0.00      5.17 o 
   0   4   9       10.34       12.37     13.57 o 
   1   4   9        2.83        0.00      4.78 o 
   2   4   9       53.06       58.55      8.38 o 
   3   4   9       24.93       27.67      7.25 o 
   4   4   9        3.04       20.04      6.60 o 
   5   4   9        0.05        2.74      5.07 o 
   6   4   9        1.20        2.46      5.73 o 
  -3   5   9        0.42        7.20      6.10 o 
  -2   5   9        0.54        2.86      5.64 o 
  -1   5   9        0.78        0.00      5.21 o 
   0   5   9        0.67        3.26      9.75 o 
   1   5   9        4.16       12.86     10.45 o 
   2   5   9        9.56       28.66      8.73 o 
   3   5   9       22.52       19.88      7.19 o 
   4   5   9        0.60        0.00      4.62 o 
   5   5   9        2.41        4.36      6.21 o 
   6   5   9        0.02        0.00      5.29 o 
  -3   6   9       10.67        7.01      7.01 o 
  -2   6   9        0.00        1.90      5.48 o 
  -1   6   9       23.94       33.39      7.13 o 
   0   6   9        0.12        0.00      5.66 o 
   1   6   9        0.02        6.12      5.84 o 
   2   6   9        7.41        8.92      6.79 o 
   3   6   9        0.40        8.32      5.82 o 
   4   6   9        1.70       10.82      6.94 o 
   5   6   9        2.38        0.00      6.09 o 
  -1   7   9        1.03        1.69      6.05 o 
   0   7   9        2.78        1.56      5.45 o 
   1   7   9        2.36        8.22     13.70 o 
   2   7   9        0.65        0.00      5.62 o 
   3   7   9        0.00        0.00      5.77 o 
   4   7   9        0.00        2.59      6.72 o 
   1   8   9        1.91        3.70      5.90 o 
   2   8   9        0.79        3.94      6.60 o 
  -2  -4  10        0.53        0.71      5.67 o 
  -1  -4  10        7.03        3.09      6.14 o 
   0  -4  10       15.31       41.72     12.90 o 
   1  -4  10        7.51        7.64      7.20 o 
   2  -4  10       20.05       11.19     10.27 o 
  -3  -3  10        3.38        0.35      6.28 o 
  -2  -3  10        1.43        0.00      7.09 o 
  -1  -3  10        1.80        0.00      6.88 o 
   0  -3  10        1.25        4.77      5.45 o 
   1  -3  10        0.10        0.00      4.65 o 
   2  -3  10        4.67       15.68     22.00 o 
   3  -3  10        0.31        9.15      6.24 o 
   4  -3  10        2.47        2.85      6.84 o 
  -3  -2  10       20.02       21.20      9.25 o 
  -2  -2  10        8.22        3.70      5.61 o 
  -1  -2  10        0.26        0.00      3.47 o 
   0  -2  10        6.00       12.71      5.83 o 
   1  -2  10        0.46        0.00      4.89 o 
   2  -2  10        3.68        5.05      5.68 o 
   3  -2  10        2.59       15.08     14.87 o 
   4  -2  10        4.88        4.32      7.08 o 
  -4  -1  10        9.02        0.00     10.63 o 
  -3  -1  10        0.30        1.51      5.33 o 
  -2  -1  10        0.22        4.70      7.11 o 
  -1  -1  10        6.78        3.21      4.86 o 
   0  -1  10        3.11        4.68      5.40 o 
   1  -1  10        5.05        6.25      5.55 o 
   2  -1  10        0.22        0.00      7.25 o 
   3  -1  10        0.01        8.24      8.86 o 
   4  -1  10        6.93        5.17     13.29 o 
   5  -1  10        9.18       16.74      8.67 o 
  -4   0  10       11.20        4.67      6.16 o 
  -3   0  10        5.03       21.13      6.85 o 
  -2   0  10        9.66       13.24     12.72 o 
  -1   0  10        4.60       14.93      8.93 o 
   0   0  10       18.16       30.36     11.09 o 
   1   0  10       11.56       14.82      7.97 o 
   2   0  10        3.18        0.00      4.99 o 
   3   0  10       49.65       48.85      9.14 o 
   4   0  10        0.73        9.44     10.12 o 
   5   0  10       19.94       19.18     18.90 o 
  -4   1  10        1.81       11.60      6.74 o 
  -3   1  10        0.56        7.59     13.95 o 
  -2   1  10        0.11        3.00      5.82 o 
  -1   1  10        0.82        7.01      6.05 o 
   0   1  10       18.05       15.21      6.77 o 
   1   1  10        8.38       16.51     15.21 o 
   2   1  10        0.88        0.00      6.47 o 
   3   1  10       50.95       47.65     11.99 o 
   4   1  10       19.46       24.81     11.77 o 
   5   1  10        8.66        7.05      6.62 o 
  -4   2  10        0.25        0.59      7.38 o 
  -3   2  10        5.17        1.71      6.29 o 
  -2   2  10        0.07        3.48      6.69 o 
  -1   2  10       27.13        9.99     18.51 o 
   0   2  10        0.11        0.00      5.68 o 
   1   2  10        0.88        0.91      5.68 o 
   2   2  10        0.89        0.10      7.02 o 
   3   2  10       10.85       20.89      6.80 o 
   4   2  10        1.06        0.00      5.08 o 
   5   2  10       15.23       16.62     16.39 o 
  -3   3  10        2.53        5.80      6.55 o 
  -2   3  10        0.29        3.17      5.51 o 
  -1   3  10        0.00        0.00      4.87 o 
   0   3  10        0.01        2.72      5.43 o 
   1   3  10        0.82       15.29      8.11 o 
   2   3  10        1.45        0.00      6.52 o 
   3   3  10       16.46       15.35      7.53 o 
   4   3  10        1.99        0.00      5.35 o 
   5   3  10       16.30       23.67      7.30 o 
  -3   4  10        0.64        0.00      9.48 o 
  -2   4  10        9.26       10.26      7.27 o 
  -1   4  10        0.63        0.76      5.38 o 
   0   4  10        5.80        4.98      6.00 o 
   1   4  10        2.25        0.00      5.03 o 
   2   4  10        3.05        0.80      5.46 o 
   3   4  10        1.61        2.00      9.66 o 
   4   4  10        3.57        0.00      5.81 o 
   5   4  10        1.57       12.93     18.16 o 
  -2   5  10        0.13        0.00      6.69 o 
  -1   5  10        6.31        3.01      6.96 o 
   0   5  10        0.42        0.00      5.15 o 
   1   5  10        4.73        0.17      4.84 o 
   2   5  10        3.25        5.47      6.27 o 
   3   5  10        4.29        0.52     11.08 o 
   4   5  10        5.30        8.87     17.51 o 
  -1   6  10       15.23       35.81      7.74 o 
   0   6  10        4.15        8.21      7.12 o 
   1   6  10        0.57        5.01      5.84 o 
   2   6  10        3.43        0.00      8.30 o 
   3   6  10        3.54        5.85      8.86 o 
  -1  -2  11        0.53        0.00      9.22 o 
   0  -2  11        0.31       16.84     12.57 o 
   1  -2  11        2.31        6.96      9.85 o 
   2  -2  11        2.68        0.00      7.30 o 
  -2  -1  11       19.03        7.78     10.50 o 
  -1  -1  11        0.04        0.00      9.98 o 
   0  -1  11        8.31       10.43      6.92 o 
   1  -1  11        5.25        0.00      6.64 o 
   2  -1  11        6.60       10.11      7.53 o 
   3  -1  11        4.12        0.00      7.72 o 
  -2   0  11        1.88        4.32      6.16 o 
  -1   0  11        0.00        6.55      6.48 o 
   0   0  11        2.31        5.51      6.10 o 
   1   0  11        0.39        0.00      5.37 o 
   2   0  11        5.63        0.15      6.19 o 
   3   0  11        0.46        0.00      6.51 o 
  -2   1  11        2.35        0.97      5.44 o 
  -1   1  11        7.18        1.75      6.00 o 
   0   1  11        0.77        0.89      5.90 o 
   1   1  11       17.55        6.04      6.93 o 
   2   1  11        0.24        3.94      9.02 o 
   3   1  11        0.66       11.23      6.69 o 
   4   1  11        0.34        8.49      9.91 o 
  -2   2  11        0.03        8.17     10.30 o 
  -1   2  11        0.39        4.01      6.15 o 
   0   2  11        1.00        0.00      6.33 o 
   1   2  11        0.18        6.10      9.68 o 
   2   2  11        1.20        4.73      5.53 o 
   3   2  11        1.13        5.13     11.01 o 
   4   2  11        0.64        0.00      6.87 o 
  -1   3  11        0.00        0.00      5.66 o 
   0   3  11        4.48       13.68      9.01 o 
   1   3  11        0.27        0.00      6.83 o 
   2   3  11        6.12        8.68      7.05 o 
   3   3  11        1.91        0.00      7.15 o 
   0   4  11        0.45        0.00      4.84 o 
   1   4  11        3.16        0.00     11.88 o 
   2   4  11        0.30        7.83      6.53 o 
   3   4  11        0.68       14.25     15.18 o 
                                                 
